# Supplementary material for: Anatomy and evolution of telomeric and subtelomeric regions in the human protozoan parasite Trypanosoma cruzi
Source: BMC Genomics. 2012 Jun 8;13:229. doi: 10.1186/1471-2164-13-229 (PMC3418195; doi:10.1186/1471-2164-13-229)
Supplement: Additional file 1 — Gene annotation ofT. cruzisubtelomeric assemblies. A complete list of chromosome ends, including gene annotation, locus ID, locus size, transcription sense in the chromosome-sized scaffolds (TcChr) and genomic location. [file 1471-2164-13-229-S1.xls]

## Sheet: Additional file 1
Telomeric assemble	chromossome/ contig	chromossome/ contig size (bp)	strand	start	end	locus size (bp)	locus_id	annotation	COG type
Tel 1	TcChr9-P	509633		1	270	269		telomeric_repeats
Tel 1	TcChr9-P	509633		417	602	185		Telomeric junction
Tel 1	TcChr9-P	509633	anti-sense	1289	4036	2747	Tc00.1047053505997.10	retrotransposon hot spot (RHS) protein, putative	singleton
Tel 1	TcChr9-P	509633	anti-sense	6017	6514	497	Tc00.1047053505997.21	N-acetyltransferase complex ARD1 subunit (pseudogene), putative	singleton
Tel 1	TcChr9-P	509633	anti-sense	6659	7684	1025	Tc00.1047053505997.31	ATP-dependent DEAD/H RNA helicase (pseudogene), putative	singleton
Tel 1	TcChr9-P	509633	anti-sense	8555	11437	2882	Tc00.1047053505997.40	hypothetical protein, conserved (pseudogene)	3-way COG [Lm+Tb+Tc]
Tel 1	TcChr9-P	509633	anti-sense	11543	12122	579		SIRE
Tel 1	TcChr9-P	509633	anti-sense	12280	14595	2315	Tc00.1047053505997.60	retrotransposon hot spot (RHS) protein, putative	singleton
Tel 1	TcChr9-P	509633	anti-sense	16752	18788	2036	Tc00.1047053505997.65	ASP-2 (pseudogene), putative	singleton
Tel 1	TcChr9-P	509633	anti-sense	20378	20989	611	Tc00.1047053505997.70	ATPase, putative	singleton
Tel 1	TcChr9-P	509633	anti-sense	21059	24175	3116	Tc00.1047053505997.80	CRP, putative	singleton
Tel 1	TcChr9-P	509633	anti-sense	25282	28068	2786	Tc00.1047053505997.100	retrotransposon hot spot protein (RHS, pseudogene), putative	singleton
Tel 1	TcChr9-P	509633		28282	30414	2132		VIPER/ SIRE
Tel 1	TcChr9-P	509633		30414	33637	3223		L1Tc
Tel 1	TcChr9-P	509633		35231	37532	2301		VIPER/ SIRE
Tel 1	TcChr9-P	509633	anti-sense	38050	40883	2833	Tc00.1047053505997.160	retrotransposon hot spot protein (RHS, pseudogene), putative	singleton
Tel 1	TcChr9-P	509633	anti-sense	43140	53597	10457	Tc00.1047053505997.174	dispersed gene family protein 1 (DGF-1), putative	singleton
Tel 1	TcChr9-P	509633	anti-sense	55331	57748	2417	Tc00.1047053505997.190	retrotransposon hot spot protein (RHS, pseudogene), putative	singleton
Tel 1	TcChr9-P	509633	anti-sense	59923	60729	806	Tc00.1047053505997.200	hypothetical protein, conserved	3-way COG [Lm+Tb+Tc]
Tel 1	TcChr9-P	509633	anti-sense	60994	62142	1148	Tc00.1047053505997.210	DNA-directed RNA polymerase III subunit, putative	3-way COG [Lm+Tb+Tc]
Tel 1	TcChr9-P	509633	anti-sense	63737	64598	861	Tc00.1047053509487.4	DNA-directed RNA polymerase III, putative	3-way COG [Lm+Tb+Tc]
Tel 1	TcChr9-P	509633	anti-sense	64661	66040	1379	Tc00.1047053509487.10	hypothetical protein	singleton
Tel 1	TcChr9-P	509633	anti-sense	66250	67396	1146	Tc00.1047053509487.20	hypothetical protein, conserved	3-way COG [Lm+Tb+Tc]
Tel 1	TcChr9-P	509633	anti-sense	67922	68301	379	Tc00.1047053505999.4	hypothetical protein, conserved	3-way COG [Lm+Tb+Tc]
Tel 1	TcChr9-P	509633	anti-sense	69641	71206	1565	Tc00.1047053505999.10	phosphate-repressible phosphate permease, putative	3-way COG [Lm+Tb+Tc]
Tel 1	TcChr9-P	509633	anti-sense	72448	74013	1565	Tc00.1047053505999.20	phosphate-repressible phosphate permease, putative	3-way COG [Lm+Tb+Tc]
Tel 1	TcChr9-P	509633	anti-sense	74332	75246	914	Tc00.1047053505999.24	hypothetical protein, conserved	3-way COG [Lm+Tb+Tc]
Tel 1	TcChr9-P	509633	anti-sense	76010	76501	491	Tc00.1047053505999.30	anti-silencing protein ASF 1, putative	3-way COG [Lm+Tb+Tc]
Tel 1	TcChr9-P	509633	anti-sense	77085	80177	3092	Tc00.1047053505999.40	DNA repair protein BRCA2, putative	3-way COG [Lm+Tb+Tc]
Tel 2	TcChr11-S	526140		103	270	167		Telomeric repeat
Tel 2	TcChr11-S	526140		275	459	184		Telomeric junction
Tel 2	TcChr11-S	526140	anti-sense	3146	5656	2510	Tc00.1047053510307.10	surface protease GP63, putative	singleton
Tel 2	TcChr11-S	526140	anti-sense	5971	7239	1268	Tc00.1047053510307.19	mucin-associated surface protein (MASP, pseudogene), putative	singleton
Tel 2	TcChr11-S	526140	anti-sense	8382	9543	1161		viper
Tel 2	TcChr11-S	526140	anti-sense	12237	15107	2870	Tc00.1047053510307.60	retrotransposon hot spot protein (RHS, pseudogene), putative	singleton
Tel 2	TcChr11-S	526140	anti-sense	17076	17579	503	Tc00.1047053510307.77	N-acetyltransferase complex ARD1 subunit (pseudogene), putative	singleton
Tel 2	TcChr11-S	526140	anti-sense	17723	18751	1028	Tc00.1047053510307.94	ATP-dependent DEAD%2FH RNA helicase (pseudogene), putative	singleton
Tel 2	TcChr11-S	526140	anti-sense	19636	22500	2864	Tc00.1047053510307.110	hypothetical protein, conserved (pseudogene)	3-way COG [Lm+Tb+Tc]
Tel 2	TcChr11-S	526140	anti-sense	23298	26060	2762	Tc00.1047053510307.140	retrotransposon hot spot protein (RHS, pseudogene), putative	singleton
Tel 2	TcChr11-S	526140	anti-sense	27817	30729	2912	Tc00.1047053510307.180	glycine dehydrogenase (pseudogene), putative,glycine dehydrogenase (decarboxylating), putative, frameshift	3-way COG [Lm+Tb+Tc]
Tel 2	TcChr11-S	526140	anti-sense	31035	31925	890	Tc00.1047053510307.191	protein kinase (pseudogene), putative,protein kinase, putative, frameshift	3-way COG [Lm+Tb+Tc]*
Tel 2	TcChr11-S	526140	anti-sense	33867	34904	1037	Tc00.1047053510307.200	hypothetical protein, conserved	2-way COG [Tb+Tc]
Tel 2	TcChr11-S	526140	anti-sense	37790	39736	1946	Tc00.1047053510307.210	ASP-2 (pseudogene), putative	singleton
Tel 2	TcChr11-S	526140	anti-sense	43370	45706	2336	Tc00.1047053510307.220	retrotransposon hot spot (RHS) protein, putative	singleton
Tel 2	TcChr11-S	526140	anti-sense	47909	50074	2165	Tc00.1047053510307.230	TS-like GP82, putative	singleton
Tel 2	TcChr11-S	526140	anti-sense	52233	55385	3152	Tc00.1047053510307.240	CRP, putative	singleton
Tel 2	TcChr11-S	526140	anti-sense	56377	56709	332	Tc00.1047053510307.245	elongation factor 1-gamma (EF-1-gamma, pseudogene), putative	singleton
Tel 2	TcChr11-S	526140	anti-sense	57773	59968	2195	Tc00.1047053510307.250	ASP-2 (pseudogene), putative	singleton
Tel 2	TcChr11-S	526140	anti-sense	61843	65244	3401	Tc00.1047053510307.284	Tcc1J12.4 (pseudogene), putative	singleton
Tel 2	TcChr11-S	526140	anti-sense	66416	68416	2000	Tc00.1047053510307.320	retrotransposon hot spot protein (RHS, pseudogene), putative	singleton
Tel 2	TcChr11-S	526140	anti-sense	71676	82139	10463	Tc00.1047053510307.330	dispersed gene family protein 1 (DGF-1), putative	singleton
Tel 2	TcChr11-S	526140	anti-sense	83233	83691	458	Tc00.1047053510307.352	retrotransposon hot spot protein (RHS, pseudogene), putative	singleton
Tel 2	TcChr11-S	526140	anti-sense	84713	85717	1004	Tc00.1047053506689.10	ASP-1 (pseudogene), putative	singleton
Tel 2	TcChr11-S	526140	anti-sense	86798	89728	2930	Tc00.1047053506689.20	hypothetical protein, conserved (pseudogene)	singleton
Tel 2	TcChr11-S	526140	anti-sense	105002	108127	3125	Tc00.1047053504887.10	dispersed gene family protein 1 (DGF-1), putative	singleton
Tel 2	TcChr11-S	526140	anti-sense	108228	111348	3120	Tc00.1047053507243.9	dispersed gene family protein 1 (DGF-1), putative	singleton
Tel 2	TcChr11-S	526140	anti-sense	112868	114439	1571	Tc00.1047053422843.10	ASP-2 (pseudogene), putative	singleton
Tel 2	TcChr11-S	526140	anti-sense	114542	114991	449	Tc00.1047053509349.10	ASP-2 (pseudogene), putative	singleton
Tel 2	TcChr11-S	526140	anti-sense	115973	117865	1892	Tc00.1047053509349.20	retrotransposon hot spot (RHS) protein, putative	singleton
Tel 2	TcChr11-S	526140	anti-sense	118491	119012	521	Tc00.1047053509349.30	hypothetical protein	singleton
Tel 2	TcChr11-S	526140	anti-sense	119534	120751	1217	Tc00.1047053510171.10	ASP-2, putative	singleton
Tel 2	TcChr11-S	526140	anti-sense	124896	125090	194	Tc00.1047053508091.10	Trans-sialidase homologue (TS-Epi) (pseudogene), putative	singleton
Tel 2	TcChr11-S	526140	anti-sense	125194	125799	605	Tc00.1047053510167.37	TS-M1 (TS -Epi) (pseudogene), putative	singleton
Tel 2	TcChr11-S	526140	sense	128192	129100	908	Tc00.1047053510167.29	exosome complex exonuclease, putative,ribosomal RNA processing protein 4, putative	3-way COG [Lm+Tb+Tc]
Tel 2	TcChr11-S	526140	sense	129298	130227	929	Tc00.1047053510167.20	hypothetical protein, conserved	2-way COG [Tb+Tc]
Tel 2	TcChr11-S	526140	sense	130392	133559	3167	Tc00.1047053510167.10	phosphatidylinositol 3-kinase 2, putative	2-way COG [Lm+Tc]
Tel 2	TcChr11-S	526140	sense	133807	134312	505	Tc00.1047053510167.4	hypothetical protein, conserved	2-way COG [Lm+Tc]
Tel 2	TcChr11-S	526140	sense	134963	137923	2960	Tc00.1047053506605.229	SNF2 DNA repair protein, putative	3-way COG [Lm+Tb+Tc]
Tel 2	TcChr11-S	526140	sense	139234	141417	2183	Tc00.1047053506605.220	hypothetical protein, conserved	3-way COG [Lm+Tb+Tc]
Tel 2	TcChr11-S	526140	sense	141741	142313	572	Tc00.1047053506605.214	hypothetical protein, conserved	3-way COG [Lm+Tb+Tc]
Tel 2	TcChr11-S	526140	sense	142895	144142	1247	Tc00.1047053506605.210	leucine-rich repeat protein (LRRP), putative	singleton
Tel 2	TcChr11-S	526140	sense	144701	145528	827	Tc00.1047053506605.200	hypothetical protein, conserved	3-way COG [Lm+Tb+Tc]
Tel 3	TcChr19-S	671453	sense	670807	671352	545		telomeric_repeats
Tel 3	TcChr19-S	671453		670622	670807	185		Telomeric junction
Tel 3	TcChr19-S	671453	sense	666635	669010	2375	Tc00.1047053508285.60	SA85.1, putative	singleton
Tel 3	TcChr19-S	671453	sense	663544	665511	1967	Tc00.1047053508285.50	retrotransposon hot spot protein (RHS, pseudogene), putative	singleton
Tel 3	TcChr19-S	671453	sense	662509	663276	767	Tc00.1047053508285.40	retrotransposon hot spot protein (RHS, pseudogene), putative	singleton
Tel 3	TcChr19-S	671453	sense	660293	661135	842	Tc00.1047053508285.30	ATP-dependent DEAD/H RNA helicase (pseudogene), putative	singleton
Tel 3	TcChr19-S	671453	sense	656559	659408	2849	Tc00.1047053508285.20	hypothetical protein, conserved (pseudogene)	3-way COG [Lm+Tb+Tc]
Tel 3	TcChr19-S	671453	sense	656243	656449	206		SIRE
Tel 3	TcChr19-S	671453	sense	653962	655728	1766	Tc00.1047053508285.10	retrotransposon hot spot (RHS) protein, putative	singleton
Tel 3	TcChr19-S	671453	sense	649259	650554	1295	Tc00.1047053508285.5	ASP-2 (pseudogene), putative	singleton
Tel 3	TcChr19-S	671453	sense	648550	649158	608	Tc00.1047053510451.21	ASP-2 (pseudogene), putative	singleton
Tel 3	TcChr19-S	671453	sense	643902	646319	2417	Tc00.1047053510451.10	SA85.1 (pseudogene), putative	singleton
Tel 3	TcChr19-S	671453	sense	641519	643039	1520	Tc00.1047053510449.20	hypothetical protein, conserved (pseudogene)	singleton
Tel 3	TcChr19-S	671453	sense	628055	638425	10370	Tc00.1047053510449.10	dispersed gene family protein 1 (DGF-1), putative	singleton
Tel 3	TcChr19-S	671453	sense	621664	623307	1643	Tc00.1047053510447.10	dispersed gene family protein 1 (DGF-1), putative	singleton
Tel 3	TcChr19-S	671453	sense	613507	621561	8054	Tc00.1047053508283.69	dispersed gene family protein 1 (DGF-1), putative	singleton
Tel 3	TcChr19-S	671453	sense	611934	612431	497	Tc00.1047053508283.60	retrotransposon hot spot protein (RHS, pseudogene), putative	singleton
Tel 3	TcChr19-S	671453	sense	607396	609450	2054	Tc00.1047053508283.40	ASP-1 (pseudogene), putative	singleton
Tel 3	TcChr19-S	671453	sense	603080	605221	2141	Tc00.1047053508283.25	hypothetical protein, conserved (pseudogene)	singleton
Tel 3	TcChr19-S	671453	sense	589443	599807	10364	Tc00.1047053508283.10	dispersed gene family protein 1 (DGF-1), putative	singleton
Tel 3	TcChr19-S	671453	sense	586278	588483	2205	Tc00.1047053508281.9	dispersed gene family protein 1 (DGF-1), putative	singleton
Tel 3	TcChr19-S	671453	sense	584570	586174	1604	Tc00.1047053466007.9	dispersed gene family protein 1 (DGF-1), putative	singleton
Tel 3	TcChr19-S	671453	sense	583875	584468	593	Tc00.1047053508279.10	surface protein (pseudogene), putative	singleton
Tel 3	TcChr19-S	671453	sense	574742	579147	4405	Tc00.1047053505607.9	dispersed gene family protein 1 (DGF-1), putative	singleton
Tel 3	TcChr19-S	671472	sense	567810	568475	665	Tc00.1047053510005.11	endosomal integral membrane protein (pseudogene), putative	singleton
Tel 3	TcChr19-S	671471	sense	558551	560608	2057	Tc00.1047053510005.20	TS-like GP82, putative	singleton
Tel 3	TcChr19-S	671470	sense	555234	557090	1856	Tc00.1047053510005.30	retrotransposon hot spot protein (RHS, pseudogene), putative	singleton
Tel 3	TcChr19-S	671469	sense	550602	553364	2762	Tc00.1047053510005.41	retrotransposon hot spot (RHS) protein, putative	singleton
Tel 3	TcChr19-S	671468	sense	541838	548110	6272	Tc00.1047053510005.50	dispersed gene family protein 1 (DGF-1), putative	singleton
Tel 3	TcChr19-S	671467	sense	537914	540826	2912	Tc00.1047053504139.10	retrotransposon hot spot protein (RHS, pseudogene), putative	singleton
Tel 3	TcChr19-S	671466	sense	531839	536745	4906	Tc00.1047053506487.24	dispersed gene family protein 1 (DGF-1), putative	singleton
Tel 3	TcChr19-S	671465	sense	529986	530684	698	Tc00.1047053506487.37	hypothetical protein	singleton
Tel 3	TcChr19-S	671464	sense	526289	528637	2348	Tc00.1047053506487.50	SA85.1 (pseudogene), putative;	singleton
Tel 3	TcChr19-S	671463	anti-sense	522770	523084	314	Tc00.1047053506487.60	endosomal integral membrane protein, putative	singleton
Tel 3	TcChr19-S	671462	anti-sense	521871	522665	794	Tc00.1047053511393.10	nonspecific lipid-transfer protein, putative,sterol carrier protein, putative	3-way COG [Lm+Tb+Tc]
Tel 3	TcChr19-S	671461	anti-sense	520611	521663	1052	Tc00.1047053511393.20	nonspecific lipid-transfer protein, putative,sterol carrier protein, putative	3-way COG [Lm+Tb+Tc]
Tel 3	TcChr19-S	671460	anti-sense	517371	520184	2813	Tc00.1047053511393.30	formin homology 2 (FH2) domain protein, putative	singleton
Tel 3	TcChr19-S	671459	anti-sense	515518	517020	1502	Tc00.1047053511393.40	hypothetical protein, conserved	3-way COG [Lm+Tb+Tc]
Tel 3	TcChr19-S	671458	anti-sense	514687	515160	473	Tc00.1047053511393.49	hypothetical protein, conserved	2-way COG [Tb+Tc]
Tel 3	TcChr19-S	671457	anti-sense	511087	513261	2174	Tc00.1047053511393.60	protein kinase, putative	3-way COG [Lm+Tb+Tc]
Tel 3	TcChr19-S	671456	anti-sense	508239	509531	1292	Tc00.1047053511393.70	hypothetical protein, conserved	3-way COG [Lm+Tb+Tc]
Tel 3	TcChr19-S	671455	anti-sense	507037	507384	347	Tc00.1047053511393.79	hypothetical protein, conserved	3-way COG [Lm+Tb+Tc]
Tel 3	TcChr19-S	671454	anti-sense	505342	506181	839	Tc00.1047053511393.88	hypothetical protein, conserved	3-way COG [Lm+Tb+Tc]
Tel 3	TcChr19-S	671453	anti-sense	504588	505241	653	Tc00.1047053511395.10	hypothetical protein, conserved	3-way COG [Lm+Tb+Tc]
Tel 4	TcChr22-P	710777		103	606	503		telomeric_repeats
Tel 4	TcChr22-P	710777		611	797	186		Telomeric junction
Tel 4	TcChr22-P	710777	anti-sense	1453	3783	2330	Tc00.1047053506325.40	retrotransposon hot spot protein (RHS, pseudogene), putative	singleton
Tel 4	TcChr22-P	710777	anti-sense	5746	6195	449	Tc00.1047053506325.36	N-acetyltransferase complex ARD1 subunit (pseudogene), putative	singleton
Tel 4	TcChr22-P	710777	anti-sense	6341	7366	1025	Tc00.1047053506325.33	ATP-dependent DEAD/H RNA helicase (pseudogene), putative	singleton
Tel 4	TcChr22-P	710777	anti-sense	8232	11117	2885	Tc00.1047053506325.30	hypothetical protein, conserved (pseudogene)	3-way COG [Lm+Tb+Tc]
Tel 4	TcChr22-P	710777		11231	11819	588		SIRE
Tel 4	TcChr22-P	710777	anti-sense	11931	12665	734	Tc00.1047053506325.10	retrotransposon hot spot (RHS) protein, putative	singleton
Tel 4	TcChr22-P	710777	anti-sense	12766	13820	1054	Tc00.1047053503445.9	retrotransposon hot spot (RHS) protein, putative	singleton
Tel 4	TcChr22-P	710777	anti-sense	16115	18169	2054	Tc00.1047053503445.20	ASP-2 (pseudogene), putative	singleton
Tel 4	TcChr22-P	710777	anti-sense	18936	20528	1592	Tc00.1047053507783.20	AGP2beta-2, putative	singleton
Tel 4	TcChr22-P	710777	anti-sense	20715	21111	396	Tc00.1047053507783.10	ribosomal P protein AGP2beta-1, putative	3-way COG [Lm+Tb+Tc]
Tel 4	TcChr22-P	710777	anti-sense	21810	22871	1061	Tc00.1047053406933.10	retrotransposon hot spot (RHS) protein, putative	singleton
Tel 4	TcChr22-P	710777	anti-sense	22972	23155	183	Tc00.1047053509727.20	retrotransposon hot spot protein (RHS, pseudogene), putative	singleton
Tel 4	TcChr22-P	710777		23188	24853	1665		VIPER
Tel 4	TcChr22-P	710777	anti-sense	25819	26009	190	Tc00.1047053509727.10	hypothetical protein (pseudogene)	singleton
Tel 4	TcChr22-P	710777	anti-sense	26110	27242	1132	Tc00.1047053509725.139	damage-specific DNA binding protein, putative	3-way COG [Lm+Tb+Tc]
Tel 4	TcChr22-P	710777	anti-sense	29674	30159	485	Tc00.1047053509725.126	N-acetyltransferase complex ARD1 subunit (pseudogene), putative	singleton
Tel 4	TcChr22-P	710777	anti-sense	30305	31327	1022	Tc00.1047053509725.113	ATP-dependent DEAD/H RNA helicase (pseudogene), putative	singleton
Tel 4	TcChr22-P	710777	anti-sense	32201	35086	2885	Tc00.1047053509725.100	hypothetical protein, conserved (pseudogene)	3-way COG [Lm+Tb+Tc]
Tel 4	TcChr22-P	710777	anti-sense	35924	38827	2903	Tc00.1047053509725.80	retrotransposon hot spot protein (RHS, pseudogene), putative	singleton
Tel 4	TcChr22-P	710777	anti-sense	43269	44153	884	Tc00.1047053509725.50	protein kinase, putative	3-way COG [Lm+Tb+Tc]
Tel 4	TcChr22-P	710777	anti-sense	46121	47017	896	Tc00.1047053509725.30	hypothetical protein, conserved (pseudogene)	2-way COG [Tb+Tc]
Tel 4	TcChr22-P	710777	anti-sense	49657	50546	889	Tc00.1047053509723.20	glycine dehydrogenase (pseudogene), putative	singleton
Tel 4	TcChr22-P	710777	anti-sense	50846	51862	1016	Tc00.1047053509723.10	protein kinase, putative	3-way COG [Lm+Tb+Tc]
Tel 4	TcChr22-P	710777	anti-sense	51981	52156	175	Tc00.1047053509723.5	hypothetical protein, conserved	singleton
Tel 4	TcChr22-P	710777		53202	53773	571		SIRE
Tel 4	TcChr22-P	710777	anti-sense	53680	54576	896	Tc00.1047053507781.10	hypothetical protein, conserved (pseudogene)	2-way COG [Tb+Tc]
Tel 4	TcChr22-P	710777	anti-sense	58671	60797	2126	Tc00.1047053506323.40	ASP-2 (pseudogene), putative	singleton
Tel 4	TcChr22-P	710777	anti-sense	62292	65081	2789	Tc00.1047053506323.30	retrotransposon hot spot (RHS) protein, putative	singleton
Tel 4	TcChr22-P	710777	anti-senso	65872	72456	6584	Tc00.1047053506323.10	dispersed gene family protein 1 (DGF-1, pseudogene), putative	singleton
Tel 4	TcChr22-P	710799	anti-senso	72562	77169	4607	Tc00.1047053505401.19	dispersed gene family protein 1 (DGF-1), putative	singleton
Tel 4	TcChr22-P	710798	anti-senso	78807	80663	1856	Tc00.1047053505401.31	GP85-like (pseudogene), putative	singleton
Tel 4	TcChr22-P	710797	anti-senso	83468	84157	689	Tc00.1047053505401.40	dispersed gene family protein 1 (DGF-1), putative	singleton
Tel 4	TcChr22-P	710796	anti-senso	91272	97751	6479	Tc00.1047053507587.24	dispersed gene family protein 1 (DGF-1), putative	singleton
Tel 4	TcChr22-P	710795	anti-senso	98098	98442	344	Tc00.1047053507587.50	hypothetical protein	singleton
Tel 4	TcChr22-P	710792	anti-senso	99105	100678	1573	Tc00.1047053507589.14	tryptophanyl-tRNA synthetase, putative	3-way COG [Lm+Tb+Tc]
Tel 4	TcChr22-P	710791	anti-senso	100807	101640	833	Tc00.1047053507589.30	hypothetical protein, conserved	3-way COG [Lm+Tb+Tc]
Tel 4	TcChr22-P	710790	anti-senso	106660	107007	347	Tc00.1047053508651.20	cytochrome c oxidase subunit 10, putative	3-way COG [Lm+Tb+Tc]
Tel 4	TcChr22-P	710789	anti-senso	107365	108372	1007	Tc00.1047053508651.10	dispersed gene family protein 1 (DGF-1, pseudogene), putative	singleton
Tel 4	TcChr22-P	710786	senso	116053	117360	1307	Tc00.1047053508649.20	hypothetical protein, conserved	3-way COG [Lm+Tb+Tc]
Tel 4	TcChr22-P	710785	senso	117760	118719	959	Tc00.1047053508649.14	hypothetical protein, conserved	3-way COG [Lm+Tb+Tc]
Tel 4	TcChr22-P	710784	senso	118928	120376	1448	Tc00.1047053508649.10	beta propeller protein, putative	3-way COG [Lm+Tb+Tc]
Tel 4	TcChr22-P	710783	senso	120696	121034	338	Tc00.1047053508649.5	tryparedoxin peroxidase, putative	singleton
Tel 4	TcChr22-P	710782	senso	121815	122549	734	Tc00.1047053510947.50	cyclophilin, putative,PPIase, putative,rotamase, putative,peptidyl-prolyl cis-trans isomerase, putative	3-way COG [Lm+Tb+Tc]
Tel 4	TcChr22-P	710781	senso	122837	123391	554	Tc00.1047053510947.44	hypothetical protein, conserved	3-way COG [Lm+Tb+Tc]
Tel 4	TcChr22-P	710780	senso	123755	124750	995	Tc00.1047053510947.40	arginase, putative	3-way COG [Lm+Tb+Tc]
Tel 4	TcChr22-P	710779	senso	124982	126253	1271	Tc00.1047053510947.30	hypothetical protein, conserved	3-way COG [Lm+Tb+Tc]
Tel 4	TcChr22-P	710778	senso	126769	127527	758	Tc00.1047053510947.20	hypothetical protein, conserved	3-way COG [Lm+Tb+Tc]
Tel 4	TcChr22-P	710777	senso	127908	129059	1151	Tc00.1047053510947.10	mannose-1-phosphate guanyltransferase, putative	3-way COG [Lm+Tb+Tc]
Tel 4	TcChr22-P	710777	anti-sense	.	.		Tc00.1047053509725.60	glycine dehydrogenase [decarboxylating] (pseudogene), putative	3-way COG [Lm+Tb+Tc]
Tel 5	TcChr25-P	822373		101	364	263		telomeric_repeats
Tel 5	TcChr25-P	822373		362	551	189		Telomeric junction
Tel 5	TcChr25-P	822373	anti-sense	1301	1677	376	Tc00.1047053508631.60	ATP-dependent DEAD/H RNA helicase (pseudogene), putative	singleton
Tel 5	TcChr25-P	822373	anti-sense	2548	5430	2882	Tc00.1047053508631.40	hypothetical protein, conserved (pseudogene)	3-way COG [Lm+Tb+Tc]
Tel 5	TcChr25-P	822373	anti-sense	5526	6116	590		SIRE
Tel 5	TcChr25-P	822373	anti-sense	6119	9109	2990	Tc00.1047053508631.20	retrotransposon hot spot protein (RHS, pseudogene), putative	singleton
Tel 5	TcChr25-P	822373	anti-sense	13166	14189	1023	Tc00.1047053510929.10	surface antigen PHGST#5 - Tc13 (pseudogene), putative	singleton
Tel 5	TcChr25-P	822373	anti-sense	14602	15966	1364	Tc00.1047053508629.120	mucin-associated surface protein (MASP), putative	singleton
Tel 5	TcChr25-P	822373	anti-sense	16740	19877	3137	Tc00.1047053508629.100	FL160-2 (pseudogene), putative	singleton
Tel 5	TcChr25-P	822373	anti-sense	23602	25397	1795	Tc00.1047053508629.74	retrotransposon hot spot protein (RHS, pseudogene), putative	singleton
Tel 5	TcChr25-P	822373	anti-sense	27376	27876	500	Tc00.1047053508629.68	N-acetyltransferase complex ARD1 subunit (pseudogene), putative	singleton
Tel 5	TcChr25-P	822373	anti-sense	28022	29050	1028	Tc00.1047053508629.63	ATP-dependent DEAD/H RNA helicase (pseudogene), putative	singleton
Tel 5	TcChr25-P	822373	anti-sense	29839	32742	2903	Tc00.1047053508629.58	hypothetical protein, conserved (pseudogene)	3-way COG [Lm+Tb+Tc]
Tel 5	TcChr25-P	822373	anti-sense	32922	33499	577		SIRE
Tel 5	TcChr25-P	822373	anti-sense	33647	35665	2018	Tc00.1047053508629.42	retrotransposon hot spot protein (RHS, pseudogene), putative	singleton
Tel 5	TcChr25-P	822373	anti-sense	35669	35931	262		NARTc
Tel 5	TcChr25-P	822373	anti-sense	35931	36817	886	Tc00.1047053508629.26	retrotransposon hot spot protein (RHS, pseudogene), putative	singleton
Tel 5	TcChr25-P	822373	anti-sense	39092	47514	8422	Tc00.1047053508629.10	dispersed gene family protein 1 (DGF-1), putative	singleton
Tel 5	TcChr25-P	822384	anti-sense	47616	49321	1705	Tc00.1047053507203.9	dispersed gene family protein 1 (DGF-1), putative	singleton
Tel 5	TcChr25-P	822383	anti-sense	51492	52943	1451	Tc00.1047053507203.5	c71 surface protein - sp1 (pseudogene), putative	singleton
Tel 5	TcChr25-P	822382	anti-sense	53591	59093	5502	Tc00.1047053507201.9	dispersed gene family protein 1 (DGF-1), putative	singleton
Tel 5	TcChr25-P	822381	anti-sense	60651	62927	2276	Tc00.1047053508963.40	ASP-2(pseudogene), putative;	singleton
Tel 5	TcChr25-P	822380	anti-sense	65097	68231	3134	Tc00.1047053508963.30	CRP, putative	singleton
Tel 5	TcChr25-P	822379	anti-sense	68833	69489	656	Tc00.1047053508963.20	small GTP-binding protein Rab18, putative	3-way COG [Lm+Tb+Tc]
Tel 5	TcChr25-P	822378	anti-sense	70524	74399	3875	Tc00.1047053508963.10	hypothetical protein, conserved (pseudogene)	3-way COG [Lm+Tb+Tc]
Tel 5	TcChr25-P	822377	anti-sense	75520	81983	6463	Tc00.1047053511383.89	hypothetical protein, conserved	3-way COG [Lm+Tb+Tc]
Tel 5	TcChr25-P	822376	anti-sense	82772	84892	2120	Tc00.1047053511383.80	hypothetical protein, conserved	2-way COG [Lm+Tc]
Tel 5	TcChr25-P	822375	anti-sense	85643	86362	719	Tc00.1047053511383.70	hypothetical protein, conserved	3-way COG [Lm+Tb+Tc]
Tel 5	TcChr25-P	822374	anti-sense	86807	87967	1160	Tc00.1047053511383.60	hypothetical protein, conserved	3-way COG [Lm+Tb+Tc]
Tel 5	TcChr25-P	822373	anti-sense	88571	89389	818	Tc00.1047053511383.50	prohibitin, putative	3-way COG [Lm+Tb+Tc]
Tel 6	TcChr28-P	853232		852874	853131	257		telomeric_repeats
Tel 6	TcChr28-P	853232		852689	852869	180		Telomeric junction
Tel 6	TcChr28-P	853232	sense	849015	851849	2834	Tc00.1047053507167.20	retrotransposon hot spot (RHS) protein, putative	singleton
Tel 6	TcChr28-P	853232	sense	846543	847040	497	Tc00.1047053507167.31	N-acetyltransferase complex ARD1 subunit (pseudogene), putative	singleton
Tel 6	TcChr28-P	853232	sense	845376	846401	1025	Tc00.1047053507167.41	ATP-dependent DEAD/H RNA helicase (pseudogene), putative	singleton
Tel 6	TcChr28-P	853232	sense	841615	844500	2885	Tc00.1047053507167.50	hypothetical protein, conserved (pseudogene)	3-way COG [Lm+Tb+Tc]
Tel 6	TcChr28-P	853232	sense	840927	841502	575		VIPER/SIRE
Tel 6	TcChr28-P	853232	sense	837994	840765	2771	Tc00.1047053507167.70	retrotransposon hot spot (RHS) protein, putative	singleton
Tel 6	TcChr28-P	853232	sense	833647	835809	2162	Tc00.1047053507167.80	TS-like GP82, putative	singleton
Tel 6	TcChr28-P	853232	sense	827087	829858	2771	Tc00.1047053507167.110	retrotransposon hot spot protein (RHS, pseudogene), putative	singleton
Tel 6	TcChr28-P	853232	sense	824891	826483	1592	Tc00.1047053507167.120	dispersed gene family protein 1 (DGF-1), putative	singleton
Tel 6	TcChr28-P	853232	sense	822413	824374	1961	Tc00.1047053507167.140	CRP (pseudogene), putative	singleton
Tel 6	TcChr28-P	853232	sense	818471	821170	2699	Tc00.1047053507167.150	retrotransposon hot spot protein (RHS, pseudogene), putative	singleton
Tel 6	TcChr28-P	853232	sense	805796	816094	10298	Tc00.1047053507167.169	dispersed gene family protein 1 (DGF-1), putative	singleton
Tel 6	TcChr28-P	853232	sense	801998	804175	2177	Tc00.1047053507167.190	ASP-2 (pseudogene), putative	singleton
Tel 6	TcChr28-P	853232	sense	798196	799221	1025	Tc00.1047053507167.200	beta galactofuranosyl glycosyltransferase, putative	2-way COG [Lm+Tc]
Tel 6	TcChr28-P	853232	sense	792350	797172	4822		VIPER/SIRE
Tel 6	TcChr28-P	853232	sense	790079	791878	1799	Tc00.1047053507167.240	retrotransposon hot spot (RHS) protein, putative	singleton
Tel 6	TcChr28-P	853232	sense	784723	786735	2012	Tc00.1047053507167.259	Tc85/16 (pseudogene), putative	singleton
Tel 6	TcChr28-P	853232	sense	781378	782421	1043	Tc00.1047053507167.278	CRP (pseudogene), putative	singleton
Tel 6	TcChr28-P	853232	sense	779186	781277	2091	Tc00.1047053509295.5	retrotransposon hot spot protein (RHS, pseudogene), putative	singleton
Tel 6	TcChr28-P	853232	sense	776734	777179	445		SIRE
Tel 6	TcChr28-P	853232	sense	765552	775910	10358	Tc00.1047053509295.10	dispersed gene family protein 1 (DGF-1), putative	singleton
Tel 6	TcChr28-P	853232	sense	760413	762911	2498	Tc00.1047053509295.30	CRP (pseudogene), putative	singleton
Tel 6	TcChr28-P	853232	sense	756600	757625	1025	Tc00.1047053509295.50	beta galactofuranosyl glycosyltransferase, putative	2-way COG [Lm+Tc]
Tel 6	TcChr28-P	853232	sense	751708	754981	3273		VIPER/ SIRE
Tel 6	TcChr28-P	853232	sense	747923	750304	2381	Tc00.1047053509295.80	retrotransposon hot spot (RHS) protein, putative	singleton
Tel 6	TcChr28-P	853232	sense	746714	747484	770	Tc00.1047053509295.90	hypothetical protein	singleton
Tel 6	TcChr28-P	853232	sense	745773	747212	1439		SIRE
Tel 6	TcChr28-P	853232	sense	743192	743817	625	Tc00.1047053509295.110	dispersed gene family protein 1 (DGF-1, pseudogene), putative	singleton
Tel 6	TcChr28-P	853232	sense	708220	710712	2492	Tc00.1047053509223.80	ASP-2(pseudogene), putative	singleton
Tel 6	TcChr28-P	853232	sense	736117	737142	1025	Tc00.1047053509223.60	beta galactofuranosyl glycosyltransferase, putative	2-way COG [Lm+Tc]
Tel 6	TcChr28-P	853232	sense	727477	729858	2381	Tc00.1047053509223.20	retrotransposon hot spot, RHS protein, putative;	singleton
Tel 6	TcChr28-P	853232	sense	714922	723117	8195	Tc00.1047053509223.10	dispersed gene family protein 1 (DGF-1, pseudogene), putative	singleton
Tel 6	TcChr28-P	853232	sense	711560	714709	3149	Tc00.1047053509221.50	CRP (pseudogene), putative	singleton
Tel 6	TcChr28-P	853232	sense	708220	710712	2492	Tc00.1047053509221.10	retrotransposon hot spot protein (RHS, pseudogene), putative	singleton
Tel 6	TcChr28-P	853232	sense	706910	707848	938	Tc00.1047053398099.10	dispersed gene family protein 1 (DGF-1, pseudogene), putative	singleton
Tel 6	TcChr28-P	853232	sense	703286	705460	2174	Tc00.1047053507549.40	ASP-2 (pseudogene), putative	singleton
Tel 6	TcChr28-P	853232	sense	698580	701522	2942	Tc00.1047053507549.20	CRP (pseudogene), putative	singleton
Tel 6	TcChr28-P	853232	sense	695948	698479	2531	Tc00.1047053510633.9	dispersed gene family protein 1 (DGF-1), putative	singleton
Tel 6	TcChr28-P	853232	sense	691713	694715	3002	Tc00.1047053510631.20	CRP (pseudogene), putative	singleton
Tel 6	TcChr28-P	853232	sense	688522	690828	2306	Tc00.1047053510631.11	retrotransposon hot spot protein (RHS, pseudogene), putative;	singleton
Tel 6	TcChr28-P	853232	sense	683411	685088	1677	Tc00.1047053504067.10	dispersed gene family protein 1 (DGF-1), putative	singleton
Tel 6	TcChr28-P	853232	sense	682218	683310	1092	Tc00.1047053483581.9	dispersed gene family protein 1, DGF-1, putative	singleton
Tel 6	TcChr28-P	853232	sense	675892	682115	6223	Tc00.1047053508399.49	dispersed gene family protein 1, DGF-1, putative	singleton
Tel 6	TcChr28-P	853232	sense	670661	673825	3164	Tc00.1047053508399.40	trans-sialidase (pseudogene), putative	singleton
Tel 6	TcChr28-P	853232	sense	668597	670051	1454	Tc00.1047053508399.10	NADH-ubiquinone oxidoreductase, mitochondrial, putative	3-way COG [Lm+Tb+Tc]
Tel 6	TcChr28-P	853232	sense	667248	667535	287	Tc00.1047053508397.79	hypothetical protein, conserved	3-way COG [Lm+Tb+Tc]
Tel 6	TcChr28-P	853232	sense	664071	665489	1418	Tc00.1047053508397.70	transporter, putative	3-way COG [Lm+Tb+Tc]
Tel 6	TcChr28-P	853232	sense	663297	663548	251	Tc00.1047053508397.64	hypothetical protein, conserved	3-way COG [Lm+Tb+Tc]
Tel 6	TcChr28-P	853232	sense	661082	662914	1832	Tc00.1047053508397.60	methyltransferase, putative	3-way COG [Lm+Tb+Tc]
Tel 6	TcChr28-P	853232	sense	657650	660598	2948	Tc00.1047053508397.50	hypothetical protein, conserved	3-way COG [Lm+Tb+Tc]
Tel 6	TcChr28-P	853232	sense	656850	657269	419	Tc00.1047053508397.40;	hypothetical protein, conserved
Tel 6	TcChr28-P	853232	sense	654889	656106	1217	Tc00.1047053508397.30	SPFH domain F Band family protein, putative	3-way COG [Lm+Tb+Tc]
Tel 6	TcChr28-P	853232	sense	652990	654552	1562	Tc00.1047053508397.20	hypothetical protein, conserved	3-way COG [Lm+Tb+Tc]
Tel 7	TcChr38-S	1444804		102	455	353		telomeric_repeats
tel 7	TcChr38-S	1444804		453	641	188		Telomeric junction
Tel 7	TcChr38-S	1444804	anti-sense	1346	4117	2771	Tc00.1047053511473.10	retrotransposon hot spot protein (RHS, pseudogene), putative	singleton
Tel 7	TcChr38-S	1444804	anti-sense	6082	6699	617	Tc00.1047053511473.9	N-acetyltransferase complex ARD1 subunit (pseudogene), putative	singleton
Tel 7	TcChr38-S	1444804	anti-sense	6749	7726	977	Tc00.1047053511473.6	ATP-dependent DEAD/H RNA helicase (pseudogene), putative	singleton
Tel 7	TcChr38-S	1444804	anti-sense	8637	9173	536	Tc00.1047053511473.3	hypothetical protein, conserved (pseudogene)	3-way COG [Lm+Tb+Tc]*
Tel 7	TcChr38-S	1444804	anti-sense	9282	10925	1643	Tc00.1047053511471.150	hypothetical protein, conserved (pseudogene)	3-way COG [Lm+Tb+Tc]
Tel 7	TcChr38-S	1444804		11272	11856	584		VIPER/SIRE
Tel 7	TcChr38-S	1444804	anti-sense	12005	14953	2948	Tc00.1047053511471.120	retrotransposon hot spot protein (RHS, pseudogene), putative	singleton
Tel 7	TcChr38-S	1444804	anti-sense	16449	19364	2915	Tc00.1047053511471.90	glycine dehydrogenase [decarboxylating] (pseudogene), putative	3-way COG [Lm+Tb+Tc]
Tel 7	TcChr38-S	1444804	anti-sense	19674	20693	1019	Tc00.1047053511471.60	protein kinase, putative	3-way COG [Lm+Tb+Tc]
Tel 7	TcChr38-S	1444804	anti-sense	26358	28472	2114	Tc00.1047053511471.20	ASP-2 (pseudogene), putative	singleton
Tel 7	TcChr38-S	1444804	anti-sense	29030	31422	2392	Tc00.1047053511471.10	hypothetical protein, conserved (pseudogene)	singleton
Tel 7	TcChr38-S	1444804	anti-sense	32260	41799	9539	Tc00.1047053511469.110	dispersed gene family protein 1 (DGF-1), putative	singleton
Tel 7	TcChr38-S	1444804	anti-sense	42145	43023	878	Tc00.1047053511469.105	hypothetical protein	singleton
Tel 7	TcChr38-S	1444804	anti-sense	44538	45644	1106	Tc00.1047053511469.100	2-oxoisovalerate dehydrogenase beta subunit, mitochondrial precursor, putative	3-way COG [Lm+Tb+Tc]
Tel 7	TcChr38-S	1444804	anti-sense	45940	46914	974	Tc00.1047053511469.90	hypothetical protein	singleton
Tel 7	TcChr38-S	1444804	anti-sense	47226	49187	1961	Tc00.1047053511469.80	hypothetical protein, conserved	3-way COG [Lm+Tb+Tc]
Tel 7	TcChr38-S	1444804	anti-sense	49531	50451	920	Tc00.1047053511469.70	prohibitin, putative	3-way COG [Lm+Tb+Tc]
Tel 7	TcChr38-S	1444804	anti-sense	50864	52642	1778	Tc00.1047053511469.60	transporter, putative	3-way COG [Lm+Tb+Tc]
Tel 7	TcChr38-S	1444804	anti-sense	53030	53878	848	Tc00.1047053511469.50	hypothetical protein, conserved	3-way COG [Lm+Tb+Tc]
Tel 7	TcChr38-S	1444804	anti-sense	54384	54992	608	Tc00.1047053511469.40	hypothetical protein, conserved	3-way COG [Lm+Tb+Tc]
Tel 7	TcChr38-S	1444804	anti-sense	55278	55829	551	Tc00.1047053511469.30	coatomer zeta subunit, putative	3-way COG [Lm+Tb+Tc]
Tel 7	TcChr38-S	1444804	anti-sense	56149	56709	560	Tc00.1047053511469.24	ADP-ribosylation factor, putative	3-way COG [Lm+Tb+Tc]
Tel 7	TcChr38-S	1444804	anti-sense	56976	57338	362	Tc00.1047053511469.20	hypothetical protein, conserved	3-way COG [Lm+Tb+Tc]
Tel 7	TcChr38-S	1444804	anti-sense	57535	58410	875	Tc00.1047053511469.10	hypothetical protein, conserved	3-way COG [Lm+Tb+Tc]
Tel 7	TcChr38-S	1444804	anti-sense	58780	59715	935	Tc00.1047053511467.70	hypothetical protein, conserved	3-way COG [Lm+Tb+Tc]
Tel 7	TcChr38-S	1444804	anti-sense	59962	60984	1022	Tc00.1047053511467.60	hypothetical protein, conserved	3-way COG [Lm+Tb+Tc]
Tel 7	TcChr38-S	1444804	anti-sense	61289	63898	2609	Tc00.1047053511467.50	hypothetical protein, conserved	3-way COG [Lm+Tb+Tc]
Tel 8	TcChr31-P	947472		932319	932582	263		telomeric_repeats
Tel 8	TcChr31-P	947472		932131	932321	190		Telomeric junction
Tel 8	TcChr31-P	947472	sense	928565	931454	2889	Tc00.1047053509579.30	retrotransposon hot spot protein (RHS, pseudogene), putative	singleton
Tel 8	TcChr31-P	947472	sense	926083	926595	512	Tc00.1047053509579.32	N-acetyltransferase complex ARD1 subunit (pseudogene), putative	singleton
Tel 8	TcChr31-P	947472	sense	924914	925939	1025	Tc00.1047053509579.34	ATP-dependent DEAD/H RNA helicase (pseudogene), putative	singleton
Tel 8	TcChr31-P	947472	sense	922240	924047	1807	Tc00.1047053509579.40	hypothetical protein, conserved (pseudogene)	3-way COG [Lm+Tb+Tc]
Tel 8	TcChr31-P	947472	sense	919047	921959	2912	Tc00.1047053506157.30	retrotransposon hot spot protein (RHS, pseudogene), putative	singleton
Tel 8	TcChr31-P	947472	sense	914149	915393	1244	Tc00.1047053506157.40	GP85 (pseudogene), putative	singleton
Tel 8	TcChr31-P	947472	sense	913312	914048	736	Tc00.1047053506159.5	GP85 (pseudogene), putative	singleton
Tel 8	TcChr31-P	947472	sense	909235	912033	2798	Tc00.1047053506159.10	retrotransposon hot spot protein (RHS, pseudogene), putative	singleton
Tel 8	TcChr31-P	947472	sense	898398	908777	10379	Tc00.1047053506159.30	dispersed gene family protein 1 (DGF-1), putative	singleton
Tel 8	TcChr31-P	947472	sense	881293	891588	10295	Tc00.1047053504689.60	dispersed gene family protein 1 (DGF-1), putative	singleton
Tel 8	TcChr31-P	947472	sense	877512	879776	2264	Tc00.1047053504689.30	ASP-2 (pseudogene), putative;	singleton
Tel 8	TcChr31-P	947472	sense	874703	876214	1511	Tc00.1047053504689.20	mucin-associated surface protein (MASP, pseudogene), putative;	singleton
Tel 8	TcChr31-P	947472	sense	873346	873951	605	Tc00.1047053504689.10	hypothetical protein	singleton
Tel 8	TcChr31-P	947472	sense	868320	869039	719	Tc00.1047053507583.4	hypothetical protein, conserved	3-way COG [Lm+Tb+Tc]
Tel 8	TcChr31-P	947472	sense	867632	868123	491	Tc00.1047053507583.10	hypothetical protein, conserved	3-way COG [Lm+Tb+Tc]
Tel 8	TcChr31-P	947472	sense	865727	867343	1616	Tc00.1047053507583.20	nucleolar protein, putative	3-way COG [Lm+Tb+Tc]
Tel 8	TcChr31-P	947472	sense	863714	865315	1601	Tc00.1047053507583.30	hypothetical protein	singleton
Tel 8	TcChr31-P	947472	sense	862085	863458	1373	Tc00.1047053507583.40	hypothetical protein, conserved	3-way COG [Lm+Tb+Tc]
Tel 8	TcChr31-P	947472	sense	860533	860931	398	Tc00.1047053507583.60	hypothetical protein, conserved	singleton
Tel 8	TcChr31-P	947472	sense	857559	860171	2612	Tc00.1047053507583.70	ribonuclease inhibitor, putative	singleton
Tel 8	TcChr31-P	947472	sense	854700	856559	1859	Tc00.1047053504933.30	hypothetical protein	singleton
Tel 9	TcChr35-S	1186945		1186485	1186845	360		telomeric_repeats
Tel 9	TcChr35-S	1186945		1186290	1186480	190		Telomeric junction
Tel 9	TcChr35-S	1186945	sense	1183688	1185502	1814	Tc00.1047053506047.20	retrotransposon hot spot (RHS) protein, putative	singleton
Tel 9	TcChr35-S	1186945	sense	1181157	1181654	497	Tc00.1047053506047.16	N-acetyltransferase complex ARD1 subunit (pseudogene), putative	singleton
Tel 9	TcChr35-S	1186945	sense	1179983	1181011	1028	Tc00.1047053506047.13	ATP-dependent DEAD/H RNA helicase (pseudogene), putative	singleton
Tel 9	TcChr35-S	1186945	sense	1177695	1179113	1418	Tc00.1047053506047.10	hypothetical protein, conserved (pseudogene)	3-way COG [Lm+Tb+Tc]
Tel 9	TcChr35-S	1186967	sense	1168695	1174010	5315	Tc00.1047053510913.10	dispersed gene family protein 1 (DGF-1), putative	singleton
Tel 9	TcChr35-S	1186966	sense	1165567	1167843	2276	Tc00.1047053508607.70	ASP-2 (pseudogene), putative	singleton
Tel 9	TcChr35-S	1186965	sense	1161753	1162823	1070	Tc00.1047053508607.60	beta galactofuranosyl glycosyltransferase, putative;	2-way COG [Lm+Tc]
Tel 9	TcChr35-S	1186964	sense	1157084	1159648	2564	Tc00.1047053508607.50	TSA (GP85), putative	singleton
Tel 9	TcChr35-S	1186963	sense	1152030	1153652	1622	Tc00.1047053508607.40	retrotransposon hot spot protein (RHS, pseudogene), putative	singleton
Tel 9	TcChr35-S	1186962	sense	1137248	1147531	10283	Tc00.1047053508607.30	dispersed gene family protein 1 (DGF-1), putative	singleton
Tel 9	TcChr35-S	1186960	sense	1130442	1130987	545	Tc00.1047053508607.10	retrotransposon hot spot (RHS) protein, putative	singleton
Tel 9	TcChr35-S	1186959	sense	1128836	1129891	1055	Tc00.1047053508605.40	retrotransposon hot spot protein (RHS, pseudogene), putative	singleton
Tel 9	TcChr35-S	1186958	sense	1125356	1127455	2099	Tc00.1047053508605.31	hypothetical protein (pseudogene), putative (com domío TS)	singleton
Tel 9	TcChr35-S	1186957	sense	1122905	1124038	1133	Tc00.1047053508605.20	UDP-Gal or UDP-GlcNAc-dependent glycosyltransferase, putative	singleton
Tel 9	TcChr35-S	1186956	sense	1121249	1122061	812	Tc00.1047053508605.10	retrotransposon hot spot protein (RHS, pseudogene), putative	singleton
Tel 9	TcChr35-S	1186955	sense	1120731	1121147	416	Tc00.1047053510911.58	retrotransposon hot spot protein (RHS, pseudogene), putative	singleton
Tel 9	TcChr35-S	1186954	sense	1115884	1118793	2909	Tc00.1047053510911.50	glycine dehydrogenase (decarboxylating), putative,glycine cleavage system P-protein, putative	3-way COG [Lm+Tb+Tc]
Tel 9	TcChr35-S	1186953	sense	1114701	1115588	887	Tc00.1047053510911.45	protein kinase (pseudogene), putative	3-way COG [Lm+Tb+Tc]*
Tel 9	TcChr35-S	1186952	sense	1114050	1114442	392	Tc00.1047053510911.40	hypothetical protein, conserved	3-way COG [Lm+Tb+Tc]
Tel 9	TcChr35-S	1186951	anti-sense	1111698	1112303	605	Tc00.1047053510911.30	ras-related rab-4, putative	3-way COG [Lm+Tb+Tc]
Tel 9	TcChr35-S	1186950	anti-sense	1110658	1111425	767	Tc00.1047053510911.20	hypothetical protein, conserved	3-way COG [Lm+Tb+Tc]
Tel 9	TcChr35-S	1186949	anti-sense	1109272	1110405	1133	Tc00.1047053510911.14	hypothetical protein, conserved	3-way COG [Lm+Tb+Tc]
Tel 9	TcChr35-S	1186948	anti-sense	1108277	1108729	452	Tc00.1047053510911.10	profilin, putative	3-way COG [Lm+Tb+Tc]
Tel 9	TcChr35-S	1186947	anti-sense	1106351	1106716	365	Tc00.1047053438147.18	hypothetical protein, conserved	3-way COG [Lm+Tb+Tc]
Tel 9	TcChr35-S	1186946	anti-sense	1105311	1106093	782	Tc00.1047053438147.9	hypothetical protein, conserved	2-way COG [Lm+Tc]
Tel 10	TcChr13-P	558364		102	359	257		telomeric_repeats
Tel 10	TcChr13-P	558364		364	550	186		Telomeric junction
Tel 10	TcChr13-P	558364		1137	1389	252		VIPER/SIRE
Tel 10	TcChr13-P	558364	anti-sense	1626	4613	2987	Tc00.1047053507015.10	retrotransposon hot spot (RHS) protein, putative	singleton
Tel 10	TcChr13-P	558364	anti-sense	6766	8796	2030	Tc00.1047053507015.30	ASP-2 (pseudogene), putative	singleton
Tel 10	TcChr13-P	558364	anti-sense	10025	11788	1763	Tc00.1047053507015.50	retrotransposon hot spot protein (RHS, pseudogene), putative	singleton
Tel 10	TcChr13-P	558364	anti-sense	12126	13322	1196	Tc00.1047053507015.59	expression site-associated gene (ESAG-like, pseudogene), putative	3-way COG [Lm+Tb+Tc]
Tel 10	TcChr13-P	558364	anti-sense	15525	16025	500	Tc00.1047053511807.3	N-acetyltransferase complex ARD1 subunit (pseudogene), putative	singleton
Tel 10	TcChr13-P	558364	anti-sense	16088	17371	1283	Tc00.1047053511807.6	ATP-dependent DEAD/H RNA helicase (pseudogene), putative	singleton
Tel 10	TcChr13-P	558364	anti-sense	18095	20884	2789	Tc00.1047053511807.10	hypothetical protein, conserved (pseudogene)	3-way COG [Lm+Tb+Tc]
Tel 10	TcChr13-P	558364		21068	21342	274		SIRE
Tel 10	TcChr13-P	558364	anti-sense	21764	23503	1739	Tc00.1047053511807.22	retrotransposon hot spot protein (RHS, pseudogene), putative	singleton
Tel 10	TcChr13-P	558364	anti-sense	23878	25074	1196	Tc00.1047053511807.33	expression site-associated gene (ESAG-like) protein, putative	3-way COG [Lm+Tb+Tc]
Tel 10	TcChr13-P	558364	anti-sense	26834	27118	284	Tc00.1047053511807.36	hypothetical protein	singleton
Tel 10	TcChr13-P	558364	anti-sense	27305	28174	869	Tc00.1047053511807.40	hypothetical protein, conserved	3-way COG [Lm+Tb+Tc]
Tel 10	TcChr13-P	558364	anti-sense	28400	30280	1880	Tc00.1047053511807.50	hypothetical protein, conserved	3-way COG [Lm+Tb+Tc]
Tel 10	TcChr13-P	558364	anti-sense	30573	33026	2453	Tc00.1047053511807.60	hypothetical protein, conserved	3-way COG [Lm+Tb+Tc]
Tel 10	TcChr13-P	558364	anti-sense	33443	34252	809	Tc00.1047053511807.64	DNA repair protein, putative	3-way COG [Lm+Tb+Tc]
Tel 10	TcChr13-P	558364	anti-sense	34611	35576	965	Tc00.1047053511807.70	heat shock protein DnaJ, putative	3-way COG [Lm+Tb+Tc]
Tel 10	TcChr13-P	558364	anti-sense	35998	39150	3152	Tc00.1047053511807.80	methyltransferase, putative	3-way COG [Lm+Tb+Tc]
Tel 10	TcChr13-P	558364	anti-sense	42990	43841	851	Tc00.1047053511807.100	hypothetical protein, conserved	3-way COG [Lm+Tb+Tc]
Tel 11	TcChr35-P	1186945		1141425	1141953	528		telomeric_repeats
Tel 11	TcChr35-P	1186945		1141234	1141424	190		Telomeric junction
Tel 11	TcChr35-P	1186945	sense	1138639	1140600	1961	Tc00.1047053509163.110	retrotransposon hot spot (RHS) protein, putative	singleton
Tel 11	TcChr35-P	1186945	sense	1135005	1135910	905	Tc00.1047053509163.105	ATP-dependent DEAD/H RNA helicase (pseudogene), putative	singleton
Tel 11	TcChr35-P	1186945	sense	1131241	1134024	2783	Tc00.1047053509163.100	hypothetical protein, conserved (pseudogene)	3-way COG [Lm+Tb+Tc]
Tel 11	TcChr35-P	1186945		1130928	1131132	204		VIPER/SIRE
Tel 11	TcChr35-P	1186945	sense	1127446	1130392	2946	Tc00.1047053509163.90	retrotransposon hot spot protein (RHS, pseudogene), putative	singleton
Tel 11	TcChr35-P	1186945	sense	1123025	1125934	2909	Tc00.1047053509163.80	glycine dehydrogenase [decarboxylating], putative	3-way COG [Lm+Tb+Tc]
Tel 11	TcChr35-P	1186945	sense	1121835	1122719	884	Tc00.1047053509163.70	protein kinase, putative	3-way COG [Lm+Tb+Tc]
Tel 11	TcChr35-P	1186945	sense	1120698	1121582	884	Tc00.1047053509163.60	hypothetical protein, conserved	3-way COG [Lm+Tb+Tc]
Tel 11	TcChr35-P	1186945	sense	1119389	1119835	446	Tc00.1047053509163.54	zinc finger protein, putative	2-way COG [Tb+Tc]
Tel 11	TcChr35-P	1186945	sense	1118808	1119473	665	Tc00.1047053509163.50	hypothetical protein	singleton
Tel 11	TcChr35-P	1186945	sense	1113876	1116077	2201	Tc00.1047053509163.30	ASP-2 (pseudogene), putative	singleton
Tel 11	TcChr35-P	1186945	sense	1113080	1113649	569	Tc00.1047053509163.10	hypothetical protein	singleton
Tel 11	TcChr35-P	1186945		1112430	1112838	408		SIRE
Tel 11	TcChr35-P	1186945	sense	1111935	1112429	494	Tc00.1047053509163.6	hypothetical protein	singleton
Tel 11	TcChr35-P	1186945	anti-sense	1111460	1111611	151	Tc00.1047053509163.3	small GTP-binding protein, putative	3-way COG [Lm+Tb+Tc]*
Tel 11	TcChr35-P	1186945	anti-sense	1110683	1111359	676	Tc00.1047053458759.20	hypothetical protein, conserved	3-way COG [Lm+Tb+Tc]
Tel 11	TcChr35-P	1186945	anti-sense	1109294	1110427	1133	Tc00.1047053458759.14	hypothetical protein, conserved	3-way COG [Lm+Tb+Tc]
Tel 11	TcChr35-P	1186945	anti-sense	1108277	1108729	452	Tc00.1047053458759.10	profilin, putative	3-way COG [Lm+Tb+Tc]
Tel 11	TcChr35-P	1186945	anti-sense	1107026	1107454	428	Tc00.1047053509161.149	hypothetical protein, conserved	3-way COG [Lm+Tb+Tc]
Tel 11	TcChr35-P	1186945	anti-sense	1105311	1106732	1421	Tc00.1047053509161.140	hypothetical protein, conserved	2-way COG [Lm+Tc]
Tel 11	TcChr35-P	1186945	anti-sense	1104294	1104632	338	Tc00.1047053509161.135	hypothetical protein, conserved	3-way COG [Lm+Tb+Tc]
Tel 11	TcChr35-P	1186945	anti-sense	1102409	1104070	1661	Tc00.1047053509161.130	RNA helicase, putative	3-way COG [Lm+Tb+Tc]
Tel 11	TcChr35-P	1186945	anti-sense	1100261	1101403	1142	Tc00.1047053509161.120	hypothetical protein, conserved	3-way COG [Lm+Tb+Tc]
Tel 11	TcChr35-P	1186945	anti-sense	1099056	1099997	941	Tc00.1047053509161.110	hypothetical protein, conserved	3-way COG [Lm+Tb+Tc]
Tel 11	TcChr35-P	1186945	anti-sense	1096644	1098710	2066	Tc00.1047053509161.100	hypothetical protein, conserved	3-way COG [Lm+Tb+Tc]
Tel 11	TcChr35-P	1186945	anti-sense	1095417	1096385	968	Tc00.1047053509161.90	hypothetical protein, conserved	3-way COG [Lm+Tb+Tc]
Tel 11	TcChr35-P	1186945	anti-sense	1094292	1095074	782	Tc00.1047053509161.80	hypothetical protein, conserved	3-way COG [Lm+Tb+Tc]
Tel 11	TcChr35-P	1186945	anti-sense	1093394	1094236	842	Tc00.1047053509161.70	Mg++ transporter, putative	3-way COG [Lm+Tb+Tc]
Tel 11	TcChr35-P	1186945	anti-sense	1092569	1093312	743	Tc00.1047053509161.60	hypothetical protein, conserved	3-way COG [Lm+Tb+Tc]
Tel 11	TcChr35-P	1186945	anti-sense	1091011	1091817	806	Tc00.1047053509161.50	hypothetical protein, conserved	3-way COG [Lm+Tb+Tc]
Tel 12	TcChr6-S	389023		388896	388923	27		telomeric_repeats
Tel 12	TcChr6-S	389023		388707	388898	191		Telomeric junction
Tel 12	TcChr6-S	389023	sense	385203	388047	2844	Tc00.1047053504049.20	retrotransposon hot spot protein (RHS, pseudogene), putative	singleton
Tel 12	TcChr6-S	389023	sense	379704	382010	2306	Tc00.1047053504049.30	ASP-2 (pseudogene), putative	singleton
Tel 12	TcChr6-S	389023	sense	376717	378832	2115	Tc00.1047053504049.40	retrotransposon hot spot protein (RHS, pseudogene), putative	singleton
Tel 12	TcChr6-S	389023	sense	373273	375450	2177	Tc00.1047053506129.10	dispersed gene family protein 1 (DGF-1, pseudogene), putative	singleton
Tel 12	TcChr6-S	389023	sense	372113	373042	929	Tc00.1047053506129.20	dispersed gene family protein 1 (DGF-1, pseudogene), putative	singleton
Tel 12	TcChr6-S	389023		370078	370506	428		VIPER/SIRE
Tel 12	TcChr6-S	389023	sense	367785	369971	2186	Tc00.1047053506129.30	GP90, putative	singleton
Tel 12	TcChr6-S	389023	sense	361318	365808	4490	Tc00.1047053506129.50	surface antigen PHGST#5 - Tc13, putative	singleton
Tel 12	TcChr6-S	389023	sense	357490	358515	1025	Tc00.1047053506129.60	beta galactofuranosyl glycosyltransferase, putative	2-way COG [Lm+Tc]
Tel 12	TcChr6-S	389023		352318	355883	3565		VIPER/SIRE
Tel 12	TcChr6-S	389023	sense	348930	351059	2129	Tc00.1047053506129.80	retrotransposon hot spot protein (RHS, pseudogene), putative	singleton
Tel 12	TcChr6-S	389023	sense	347344	347640	296	Tc00.1047053506129.89	hypothetical protein, conserved	3-way COG [Lm+Tb+Tc]
Tel 12	TcChr6-S	389023	anti-sense	342385	343969	1584	Tc00.1047053507603.10	hypothetical protein, conserved (pseudogene)	3-way COG [Lm+Tb+Tc]
Tel 12	TcChr6-S	389023	anti-sense	341204	342115	911	Tc00.1047053507603.20	translation initiation factor eIF-2B alpha subunit, putative	3-way COG [Lm+Tb+Tc]
Tel 12	TcChr6-S	389023	anti-sense	340294	340941	647	Tc00.1047053507603.30	hypothetical protein, conserved	3-way COG [Lm+Tb+Tc]
Tel 12	TcChr6-S	389023	anti-sense	339205	340059	854	Tc00.1047053507603.40	proteasome beta-1 subunit, putative	3-way COG [Lm+Tb+Tc]
Tel 12	TcChr6-S	389023	anti-sense	337279	338781	1502	Tc00.1047053507603.50	hypothetical protein, conserved	3-way COG [Lm+Tb+Tc]
Tel 12	TcChr6-S	389023	anti-sense	336627	336950	323	Tc00.1047053507603.54	hypothetical protein, conserved	3-way COG [Lm+Tb+Tc]
Tel 12	TcChr6-S	389023	anti-sense	333115	334794	1679	Tc00.1047053507603.60	hypothetical protein, conserved	3-way COG [Lm+Tb+Tc]
Tel 12	TcChr6-S	389023	anti-sense	331499	332131	632	Tc00.1047053507603.70	hypothetical protein, conserved	3-way COG [Lm+Tb+Tc]
Tel 12	TcChr6-S	389023	anti-sense	329782	331146	1364	Tc00.1047053507603.80	hypothetical protein, conserved	3-way COG [Lm+Tb+Tc]
Tel 12	TcChr6-S	389023	anti-sense	327233	328945	1712	Tc00.1047053507603.90	hypothetical protein	singleton
Tel 12	TcChr6-S	389023	anti-sense	325835	326719	884	Tc00.1047053507603.100	hypothetical protein, conserved	3-way COG [Lm+Tb+Tc]
Tel 13	TcChr26-P	801422		795801	795830	29		telomeric_repeats
Tel 13	TcChr26-P	801422		794958	795106	148		Telomeric junction
Tel 13	TcChr26-P	801422	sense	794215	795045	830	Tc00.1047053509873.10	retrotransposon hot spot (RHS) protein, putative	singleton
Tel 13	TcChr26-P	801422	sense	793295	794113	818	Tc00.1047053509875.11	retrotransposon hot spot (RHS) protein, putative	singleton
Tel 13	TcChr26-P	801422	sense	779670	790004	10334	Tc00.1047053509875.20	dispersed gene family protein 1 (DGF-1), putative	singleton
Tel 13	TcChr26-P	801422	sense	774085	776853	2768	Tc00.1047053509875.30	surface antigen PHGST#5 - Tc13 (pseudogene), putative	singleton
Tel 13	TcChr26-P	801422	sense	769970	771292	1322	Tc00.1047053509875.50	beta galactofuranosyl glycosyltransferase, putative	2-way COG [Lm+Tc]
Tel 13	TcChr26-P	801422	sense	769453	769929	476	Tc00.1047053509875.60	hypothetical protein	singleton
Tel 13	TcChr26-P	801422		766002	768692	2690		VIPER/SIRE
Tel 13	TcChr26-P	801422	sense	761027	763294	2267	Tc00.1047053509875.80	TS-like GP82, putative	singleton
Tel 13	TcChr26-P	801422	sense	757590	760085	2495	Tc00.1047053509875.90	retrotransposon hot spot protein (RHS, pseudogene), putative	singleton
Tel 13	TcChr26-P	801422	sense	755525	756250	725	Tc00.1047053509875.110	hypothetical protein	singleton
Tel 13	TcChr26-P	801422	sense	752403	754574	2171	Tc00.1047053509875.120	ASP-2, putative	singleton
Tel 13	TcChr26-P	801422	sense	748829	751195	2366	Tc00.1047053509875.140	retrotransposon hot spot protein (RHS, pseudogene), putative	singleton
Tel 13	TcChr26-P	801422	sense	735628	746001	10373	Tc00.1047053509875.160	dispersed gene family protein 1 (DGF-1), putative	singleton
Tel 13	TcChr26-P	801422	sense	732447	733682	1235	Tc00.1047053509875.165	c71 surface protein - sp1 (pseudogene), putative	singleton
Tel 13	TcChr26-P	801422	anti-sense	730260	731597	1337	Tc00.1047053509875.170	pyruvate dehydrogenase (lipoamide) kinase, putative	3-way COG [Lm+Tb+Tc]
Tel 13	TcChr26-P	801422		729504	729937	433		VIPER/SIRE
Tel 13	TcChr26-P	801422	anti-sense	727459	729225	1766	Tc00.1047053509875.180	hypothetical protein	singleton
Tel 13	TcChr26-P	801422	anti-sense	725753	727255	1502	Tc00.1047053509875.190	clathrin coat assembly protein, putative	3-way COG [Lm+Tb+Tc]
Tel 13	TcChr26-P	801422	anti-sense	724860	725498	638	Tc00.1047053509875.200	copper homeostasis protein, putative	singleton
Tel 13	TcChr26-P	801422	anti-sense	724138	724671	533	Tc00.1047053509875.204	hypothetical protein, conserved	3-way COG [Lm+Tb+Tc]
Tel 13	TcChr26-P	801422	anti-sense	723339	723839	500	Tc00.1047053509875.210	60S ribosomal protein L17, putative	3-way COG [Lm+Tb+Tc]
Tel 13	TcChr26-P	801422	anti-sense	721655	723073	1418	Tc00.1047053509875.220	hypothetical protein, conserved	3-way COG [Lm+Tb+Tc]
Tel 13	TcChr26-P	801422	anti-sense	720218	721384	1166	Tc00.1047053509875.230	hypothetical protein, conserved	3-way COG [Lm+Tb+Tc]
Tel 13	TcChr26-P	801422	anti-sense	718321	719649	1328	Tc00.1047053509875.240	hypothetical protein, conserved	3-way COG [Lm+Tb+Tc]
Tel 13	TcChr26-P	801422	anti-sense	716560	717963	1403	Tc00.1047053509875.250	hypothetical protein, conserved	3-way COG [Lm+Tb+Tc]
Tel 13	TcChr26-P	801422	anti-sense	715687	716349	662	Tc00.1047053509875.260	hypothetical protein, conserved	3-way COG [Lm+Tb+Tc]
Tel 13	TcChr26-P	801422	anti-sense	715687	716349	662	Tc00.1047053509877.10	hypothetical protein, conserved	3-way COG [Lm+Tb+Tc]
Tel 13	TcChr26-P	801422	anti-sense	712890	714131	1241	Tc00.1047053509877.20	hypothetical protein, conserved	3-way COG [Lm+Tb+Tc]
Tel 13	TcChr26-P	801422	anti-sense	710767	712449	1682	Tc00.1047053509877.30	guanine nucleotide-binding protein beta subunit-like protein, putative	3-way COG [Lm+Tb+Tc]
Tel 13	TcChr26-P	801422	anti-sense	708864	710048	1184	Tc00.1047053509877.40	hypothetical protein, conserved	3-way COG [Lm+Tb+Tc]
Tel 13	TcChr26-P	801422	anti-sense	707595	708251	656	Tc00.1047053509877.50	glycosomal membrane protein, putative	2-way COG [Lm+Tc]
Tel 14	TcChr33-S	1041172		29956	30513	557		telomeric_repeats
Tel 14	TcChr33-S	1041172		30514	39702	9188		Telomeric junction
Tel 14	TcChr33-S	1041172	anti-sense	31331	33262	1931	Tc00.1047053511585.320	retrotransposon hot spot (RHS) protein, putative	singleton
Tel 14	TcChr33-S	1041172	anti-sense	36444	38738	2294	Tc00.1047053511585.310	ASP-2 (pseudogene), putative	singleton
Tel 14	TcChr33-S	1041172	anti-sense	39727	41742	2015	Tc00.1047053511585.280	retrotransposon hot spot protein (RHS, pseudogene), putative	singleton
Tel 14	TcChr33-S	1041172	anti-sense	42014	42976	962	Tc00.1047053511585.269	retrotransposon hot spot protein (RHS, pseudogene), putative	singleton
Tel 14	TcChr33-S	1041172	anti-sense	45235	48747	3512	Tc00.1047053511585.260	dispersed gene family protein 1 (DGF-1, pseudogene), putative	singleton
Tel 14	TcChr33-S	1041172	anti-sense	50377	50806	429		VIPER/SIRE
Tel 14	TcChr33-S	1041172	anti-sense	50910	53099	2189	Tc00.1047053511585.230	GP90, putative	singleton
Tel 14	TcChr33-S	1041172	anti-sense	53411	56020	2609	Tc00.1047053511585.220	calcium/potassium channel (CAKC), putative	3-way COG [Lm+Tb+Tc]
Tel 14	TcChr33-S	1041172	anti-sense	56344	57297	953	Tc00.1047053511585.210	hypothetical protein, conserved	3-way COG [Lm+Tb+Tc]
Tel 14	TcChr33-S	1041172	anti-sense	58760	59941	1181	Tc00.1047053511585.200	hypothetical protein, conserved	3-way COG [Lm+Tb+Tc]
Tel 14	TcChr33-S	1041172	anti-sense	62571	63785	1214	Tc00.1047053511585.190	eukaryotic initiation factor 4a, putative	3-way COG [Lm+Tb+Tc]
Tel 14	TcChr33-S	1041172	anti-sense	64070	64756	686	Tc00.1047053511585.180	hypothetical protein, conserved	2-way COG [Lm+Tc]
Tel 14	TcChr33-S	1041172	anti-sense	65567	68482	2915	Tc00.1047053511585.170	protein kinase, putative	2-way COG [Lm+Tc]
Tel 14	TcChr33-S	1041172	anti-sense	68726	70279	1553	Tc00.1047053511585.160	hypothetical protein, conserved	3-way COG [Lm+Tb+Tc]
Tel 14	TcChr33-S	1041172	anti-sense	70727	75871	5144	Tc00.1047053511585.150	hypothetical protein, conserved	3-way COG [Lm+Tb+Tc]
Tel 15	TcChr34-S	1065764		102	383	281		telomeric_repeats
Tel 15	TcChr34-S	1065764		388	574	186		Telomeric junction
Tel 15	TcChr34-S	1065764	anti-sense	2307	4679	2372	Tc00.1047053507875.220	TS-like GP82, putative	singleton
Tel 15	TcChr34-S	1065764	anti-sense	5919	8756	2837	Tc00.1047053507875.210	retrotransposon hot spot protein (RHS, pseudogene), putative	singleton
Tel 15	TcChr34-S	1065764	anti-sense	10912	12933	2021	Tc00.1047053507875.200	ASP-2 (pseudogene), putative	singleton
Tel 15	TcChr34-S	1065764	anti-sense	13932	16073	2141	Tc00.1047053507875.180	AGP2beta-2, putative	singleton
Tel 15	TcChr34-S	1065764	anti-sense	16273	16950	677	Tc00.1047053507875.170	ribosomal P protein AGP2beta-1, putative	3-way COG [Lm+Tb+Tc]
Tel 15	TcChr34-S	1065764	anti-sense	17149	17466	317	Tc00.1047053507875.159	60S acidic ribosomal protein P2 (pseudogene), putative	3-way COG [Lm+Tb+Tc]
Tel 15	TcChr34-S	1065764	anti-sense	17645	19957	2312	Tc00.1047053507875.150	damage-specific DNA binding protein (pseudogene), putative	3-way COG [Lm+Tb+Tc]
Tel 15	TcChr34-S	1065764	anti-sense	20007	20561	554	Tc00.1047053507875.140	retrotransposon hot spot protein (RHS, pseudogene), putative	singleton
Tel 15	TcChr34-S	1065764	anti-sense	23642	25891	2249	Tc00.1047053507875.130	trans-sialidase (pseudogene), putative	singleton
Tel 15	TcChr34-S	1065764	anti-sense	27197	29971	2774	Tc00.1047053507875.110	retrotransposon hot spot protein (RHS, pseudogene), putative	singleton
Tel 15	TcChr34-S	1065764	anti-sense	30431	40882	10451	Tc00.1047053507875.90	dispersed gene family protein 1 (DGF-1, pseudogene), putative	singleton
Tel 15	TcChr34-S	1065764	anti-sense	41541	41620	79	Tc00.1047053507875.80
Tel 15	TcChr34-S	1065764	anti-sense	43491	46094	2603	Tc00.1047053507875.70	Sialidase homolog P85.1 (TESA), putative	singleton
Tel 15	TcChr34-S	1065764	anti-sense	48892	50094	1202	Tc00.1047053507875.60	beta galactofuranosyl glycosyltransferase, putative	2-way COG [Lm+Tc]
Tel 15	TcChr34-S	1065764	anti-sense	50508	51254	746	Tc00.1047053507875.50	hypothetical protein	singleton
Tel 15	TcChr34-S	1065764		52156	52401	245		SIRE
Tel 15	TcChr34-S	1065764	anti-sense	52601	53359	758	Tc00.1047053507875.40	ASP-1 (pseudogene), putative	singleton
Tel 15	TcChr34-S	1065764	anti-sense	54978	55505	527	Tc00.1047053507875.30	hypothetical protein, conserved	3-way COG [Lm+Tb+Tc]
Tel 15	TcChr34-S	1065764	anti-sense	56897	58147	1250	Tc00.1047053507875.20	glutamate dehydrogenase, putative	2-way COG [Lm+Tc]
Tel 15	TcChr34-S	1065764	anti-sense	58716	63998	5282	Tc00.1047053507875.10	hypothetical protein, conserved	singleton
Tel 15	TcChr34-S	1065764	anti-sense	65018	78763	13745	Tc00.1047053509891.70	hypothetical protein, conserved (pseudogene)	singleton
Tel 16	TcChr35-P	1186945		101	792	691		telomeric_repeats
Tel 16	TcChr35-P	1186945		794	945	151		Telomeric junction
tel 16	TcChr35-P	1186945	sense	821	1288	467	Tc00.1047053506723.10	hypothetical protein	singleton
Tel 16	TcChr35-P	1186945	anti-sense	2545	5115	2570	Tc00.1047053506723.20	CRP, putative	singleton
Tel 16	TcChr35-P	1186945	sense	5409	5864	455	Tc00.1047053506723.30	hypothetical protein	singleton
Tel 16	TcChr35-P	1186945	anti-sense	7895	9187	1292	Tc00.1047053506723.41	beta galactofuranosyl glycosyltransferase (pseudogene), putative	singleton
Tel 16	TcChr35-P	1186945		10449	13334	2885		VIPER/SIRE
Tel 16	TcChr35-P	1186945	anti-sense	14439	16717	2278	Tc00.1047053508705.10	retrotransposon hot spot protein (RHS, pseudogene), putative	singleton
Tel 16	TcChr35-P	1186945	anti-sense	16818	17807	989	Tc00.1047053503591.10	retrotransposon hot spot protein (RHS, pseudogene), putative	singleton
Tel 16	TcChr35-P	1186945	anti-sense	20869	23148	2279	Tc00.1047053511019.13	retrotransposon hot spot protein (RHS, pseudogene), putative	singleton
Tel 16	TcChr35-P	1186945	anti-sense	26398	28332	1934	Tc00.1047053511019.26	ASP-2(pseudogene), putative	singleton
Tel 16	TcChr35-P	1186945	anti-sense	30504	33620	3116	Tc00.1047053508521.20	CRP, putative	singleton
Tel 16	TcChr35-P	1186945	anti-sense	36408	37655	1247	Tc00.1047053511019.40	beta galactofuranosyl glycosyltransferase (pseudogene), putative	singleton
Tel 16	TcChr35-P	1186945	anti-sense	39751	40230	479	Tc00.1047053511019.47	hypothetical protein	singleton
Tel 16	TcChr35-P	1186945	anti-sense	40267	41949	1682	Tc00.1047053511019.54	surface protease GP63 (pseudogene), putative	singleton
Tel 16	TcChr35-P	1186945	anti-sense	42468	43427	959	Tc00.1047053511019.60	hypothetical protein, conserved (pseudogene)	3-way COG [Lm+Tb+Tc]
Tel 16	TcChr35-P	1186945	anti-sense	43570	43950	380		elongation factor 1-gamma (EF-1-gamma), putative
Tel 16	TcChr35-P	1186945	anti-sense	44743	46653	1910	Tc00.1047053511019.74	retrotransposon hot spot protein (RHS, pprotein), putative	singleton
Tel 16	TcChr35-P	1186945	anti-sense	48939	52289	3350	Tc00.1047053511019.80	retrotransposon hot spot protein (RHS, pprotein), putative	singleton
Tel 16	TcChr35-P	1186945	anti-sense	54974	55858	884	Tc00.1047053511019.84	beta galactofuranosyl glycosyltransferase (pseudogene), putative	singleton
Tel 16	TcChr35-P	1186945	anti-sense	58218	60671	2453	Tc00.1047053511019.90	retrotransposon hot spot protein (RHS, pseudogene), putative	3-way COG [Lm+Tb+Tc]
Tel 16	TcChr35-P	1186945	anti-sense	64218	66350	2132	Tc00.1047053511019.99	glutathione peroxidase, putative	3-way COG [Lm+Tb+Tc]
Tel 16	TcChr35-P	1186945	anti-sense	68619	71096	2477	Tc00.1047053511019.108	hypothetical protein, conserved	3-way COG [Lm+Tb+Tc]
Tel 16	TcChr35-P	1186945	anti-sense	71586	75404	3818	Tc00.1047053511019.120	hypothetical protein, conserved (pseudogene)	3-way COG [Lm+Tb+Tc]
Tel 16	TcChr35-P	1186945	anti-sense	78604	89016	10412	Tc00.1047053508707.10	dispersed gene family protein 1 (DGF-1), putative	3-way COG [Lm+Tb+Tc]
Tel 16	TcChr35-P	1186945	anti-sense	90979	92121	1142	Tc00.1047053508707.20	As/Sb Reductase, putative	2-way COG [Lm+Tc]
Tel 16	TcChr35-P	1186945	anti-sense	95232	96674	1442	Tc00.1047053508707.30	cyclic nucleotide-binding protein, putative	3-way COG [Lm+Tb+Tc]
Tel 16	TcChr35-P	1186945	anti-sense	96897	97358	461	Tc00.1047053508707.40	cyclic nucleotide-binding protein (pseudogene), putative	2-way COG [Lm+Tc]
Tel 16	TcChr35-P	1186945	anti-sense	97700	98260	560	Tc00.1047053508707.50	hypothetical protein, conserved	3-way COG [Lm+Tb+Tc]
Tel 16	TcChr35-P	1186945	anti-sense	98513	101380	2867	Tc00.1047053508707.60	hypothetical protein, conserved	3-way COG [Lm+Tb+Tc]
Tel 16	TcChr35-P	1186945	anti-sense	101813	105187	3374	Tc00.1047053508707.64	hypothetical protein, conserved	3-way COG [Lm+Tb+Tc]
Tel 16	TcChr35-P	1186945	anti-sense	105361	107061	1700	Tc00.1047053508707.70	hypothetical protein, conserved	3-way COG [Lm+Tb+Tc]
Tel 16	TcChr35-P	1186945	anti-sense	107772	116114	8342	Tc00.1047053508707.80	hypothetical protein, conserved	3-way COG [Lm+Tb+Tc]
Tel 17	TcChr37-S	1355802		101	373	272		telomeric_repeats
Tel 17	TcChr37-S	1355802		374	562	188		Telomeric junction
Tel 17	TcChr37-S	1355802	anti-sense	1391	4231	2840	Tc00.1047053507611.10	retrotransposon hot spot (RHS) protein, putative	singleton
Tel 17	TcChr37-S	1355802	anti-sense	7066	9969	2903	Tc00.1047053507611.30	glycine dehydrogenase (pseudogene), putative	3-way COG [Lm+Tb+Tc]
Tel 17	TcChr37-S	1355802	anti-sense	10297	11316	1019	Tc00.1047053507611.40	protein kinase, putative	3-way COG [Lm+Tb+Tc]
Tel 17	TcChr37-S	1355802	anti-sense	13174	13617	443	Tc00.1047053507611.50	hypothetical protein, conserved	2-way COG [Tb+Tc]
Tel 17	TcChr37-S	1355802	anti-sense	16912	19107	2195	Tc00.1047053507611.70	ASP-2 (pseudogene), putative	singleton
Tel 17	TcChr37-S	1355802	anti-sense	22921	25602	2681	Tc00.1047053507611.110	retrotransposon hot spot (RHS) protein, putative	singleton
Tel 17	TcChr37-S	1355802	anti-sense	26201	26773	572	Tc00.1047053507611.114	retrotransposon hot spot protein (RHS, pseudogene), putative	singleton
Tel 17	TcChr37-S	1355802	anti-sense	29257	30525	1268	Tc00.1047053507611.120	expression site-associated gene (ESAG-like) protein, putative	3-way COG [Lm+Tb+Tc]
Tel 17	TcChr37-S	1355802	anti-sense	31927	33363	1436	Tc00.1047053507611.131	protein kinase (pseudogene), putative	singleton
Tel 17	TcChr37-S	1355802	anti-sense	34035	34430	395	Tc00.1047053507611.142	hypothetical protein (pseudogene)	singleton
Tel 17	TcChr37-S	1355802		35381	39907	4526		VIPER/ SIRE
Tel 17	TcChr37-S	1355802		40229	43392	3163		L1Tc
Tel 17	TcChr37-S	1355802	anti-sense	44981	45868	887	Tc00.1047053507611.154	retrotransposon hot spot protein (RHS, pseudogene), putative	singleton
Tel 17	TcChr37-S	1355802	anti-sense	49749	52112	2363	Tc00.1047053507611.170	GP90, putative	singleton
Tel 17	TcChr37-S	1355802	sense	52570	53058	488	Tc00.1047053507611.180	hypothetical protein	singleton
Tel 17	TcChr37-S	1355802	anti-sense	55821	58454	2633	Tc00.1047053507611.190	retrotransposon hot spot protein (RHS, pseudogene), putative	singleton
Tel 17	TcChr37-S	1355802	anti-sense	60752	71128	10376	Tc00.1047053507611.199	dispersed gene family protein 1 (DGF-1), putative	singleton
Tel 17	TcChr37-S	1355802	anti-sense	71383	71835	452	Tc00.1047053507611.210	hypothetical protein	singleton
Tel 17	TcChr37-S	1355802	anti-sense	72780	74951	2171	Tc00.1047053507611.230	ASP-2 (pseudogene), putative	singleton
Tel 17	TcChr37-S	1355802	anti-sense	79735	82050	2315	Tc00.1047053507611.260	TS-M1 trans-sialidase homolog protein (TS-Epi) (pseudogene), putative	2-way COG [Tb+Tc]
Tel 17	TcChr37-S	1355802		82561	82827	266		SIRE
Tel 17	TcChr37-S	1355802	sense	84530	85237	707	Tc00.1047053507611.270	hypothetical protein, conserved	3-way COG [Lm+Tb+Tc]
Tel 17	TcChr37-S	1355802	sense	85773	86147	374	Tc00.1047053507611.280	cytochrome c oxidase subunit IX, putative	3-way COG [Lm+Tb+Tc]
Tel 17	TcChr37-S	1355802	sense	86421	87269	848	Tc00.1047053507611.290	acetyltransferase, putative	3-way COG [Lm+Tb+Tc]
Tel 17	TcChr37-S	1355802	sense	87451	88002	551	Tc00.1047053507611.300	hypothetical protein, conserved	3-way COG [Lm+Tb+Tc]
Tel 17	TcChr37-S	1355802	sense	88677	90827	2150	Tc00.1047053507611.310	eukaryotic translation initiation factor 3 subunit 8, putative	3-way COG [Lm+Tb+Tc]
Tel 17	TcChr37-S	1355802	sense	91075	91662	587	Tc00.1047053507611.320	hypothetical protein, conserved	2-way COG [Tb+Tc]
Tel 17	TcChr37-S	1355802	sense	91888	92685	797	Tc00.1047053507611.330	hypothetical protein, conserved	3-way COG [Lm+Tb+Tc]
Tel 17	TcChr37-S	1355802	sense	92872	93993	1121	Tc00.1047053507611.340	hypothetical protein, conserved	3-way COG [Lm+Tb+Tc]
Tel 17	TcChr37-S	1355802		94380	98906	4526		VIPER
Tel 17	TcChr37-S	1355802	sense	98622	100067	1445	Tc00.1047053507611.370	protein disulfide isomerase, putative	3-way COG [Lm+Tb+Tc]
Tel 17	TcChr37-S	1355802	sense	100543	101184	641	Tc00.1047053507611.380	hypothetical protein	singleton
Tel 17	TcChr37-S	1355802	sense	101581	101970	389	Tc00.1047053507611.389	hypothetical protein, conserved	3-way COG [Lm+Tb+Tc]
Tel 17	TcChr37-S	1355802	sense	101988	110353	8365	Tc00.1047053507611.398	RNA editing complex protein MP63, putative	3-way COG [Lm+Tb+Tc]
Tel 18	TcChr40-P	2036758		100	201	101		telomeric_repeats
Tel 18	TcChr40-P	2036758		210	394	184		Telomeric junction
Tel 18	TcChr40-P	2036758	anti-sense	1115	4443	3328	Tc00.1047053506331.20	retrotransposon hot spot protein (RHS, pseudogene), putative	singleton
Tel 18	TcChr40-P	2036758	anti-sense	5895	6221	326	Tc00.1047053506331.30	hypothetical protein	singleton
Tel 18	TcChr40-P	2036758	anti-sense	8075	11203	3128	Tc00.1047053506331.50	CRP (pseudogene), putative	singleton
Tel 18	TcChr40-P	2036758	anti-sense	12659	13276	617	Tc00.1047053506331.64	hypothetical protein	singleton
Tel 18	TcChr40-P	2036758	anti-sense	13993	15477	1484	Tc00.1047053506331.80	beta galactofuranosyl glycosyltransferase (pseudogene), putative	2-way COG [Lm+Tc]
Tel 18	TcChr40-P	2036758	anti-sense	17801	20107	2306	Tc00.1047053506331.90	ASP-2, putative	singleton
Tel 18	TcChr40-P	2036758	anti-sense	21226	22938	1712	Tc00.1047053506331.104	retrotransposon hot spot protein (RHS, pseudogene), putative	singleton
Tel 18	TcChr40-P	2036758	anti-sense	24993	27218	2225	Tc00.1047053506331.120	GP90 (pseudogene), putative	singleton
Tel 18	TcChr40-P	2036758	anti-sense	29589	31835	2246	Tc00.1047053506331.130	Tc85/16, putative	singleton
Tel 18	TcChr40-P	2036758	anti-sense	33121	34425	1304	Tc00.1047053506331.139	mucin-associated surface protein (MASP, pseudogene), putative	singleton
Tel 18	TcChr40-P	2036758		34820	38419	3599		VIPER/SIRE
Tel 18	TcChr40-P	2036758	anti-sense	42064	52443	10379	Tc00.1047053506331.174	dispersed gene family protein 1 (DGF-1, pseudogene), putative	singleton
Tel 18	TcChr40-P	2036758	anti-sense	55166	57661	2495	Tc00.1047053506331.200	Sialidase homolog P85.1 (TESA) (pseudogene), putative	singleton
Tel 18	TcChr40-P	2036759	anti-sense	58526	61426	2900	Tc00.1047053511301.180	FL160-2 (pseudogene), putative	singleton
Tel 18	TcChr40-P	2036760	anti-sense	65139	67475	2336	Tc00.1047053511301.170	retrotransposon hot spot (RHS) protein, putative	singleton
Tel 18	TcChr40-P	2036761	anti-sense	69566	71686	2120	Tc00.1047053511301.160	ASP-2, putative	singleton
Tel 18	TcChr40-P	2036762	anti-sense	73164	74057	893	Tc00.1047053511301.140	potassium voltage-gated channel, putative	3-way COG [Lm+Tb+Tc]
Tel 18	TcChr40-P	2036763	anti-sense	74177	75073	896	Tc00.1047053511301.130	protein kinase, putative	3-way COG [Lm+Tb+Tc]
Tel 18	TcChr40-P	2036764	anti-sense	75407	77137	1730	Tc00.1047053511301.120	hypothetical protein, conserved	3-way COG [Lm+Tb+Tc]
Tel 18	TcChr40-P	2036765	anti-sense	78151	79689	1538	Tc00.1047053511301.110	inosine-monophosphate dehydrogenase, putative	3-way COG [Lm+Tb+Tc]
Tel 18	TcChr40-P	2036765	anti-sense	80146	81270	1124	Tc00.1047053511301.100	hypothetical protein, conserved	3-way COG [Lm+Tb+Tc]
Tel 18	TcChr40-P	2036765	anti-sense	82268	83518	1250	Tc00.1047053511301.90	protein kinase, putative	singleton
Tel 18	TcChr40-P	2036765	anti-sense	84361	86745	2384	Tc00.1047053511301.80	choline carnitine O-acyltransferase (pseudogene), putative	2-way COG [Lm+Tc]
Tel 18	TcChr40-P	2036765	anti-sense	87266	88546	1280	Tc00.1047053511301.70	peptidylprolyl isomerase-like, putative	3-way COG [Lm+Tb+Tc]
Tel 18	TcChr40-P	2036765	anti-sense	88820	91135	2315	Tc00.1047053511301.60	hypothetical protein, conserved	3-way COG [Lm+Tb+Tc]
Tel 18	TcChr40-P	2036765	anti-sense	92369	93319	950	Tc00.1047053511301.50	hypothetical protein, conserved	2-way COG [Lm+Tc]
Tel 19	TcChr17-S	648583		648320	648481	161		telomeric_repeats
Tel 19	TcChr17-S	648583		648126	648313	187		Telomeric junction
Tel 19	TcChr17-S	648583	sense	644706	646569	1863	Tc00.1047053510049.10	Tc85-11, putative	singleton
Tel 19	TcChr17-S	648583	sense	638082	640889	2807	Tc00.1047053507975.10	retrotransposon hot spot protein (RHS, pseudogene), putative	singleton
Tel 19	TcChr17-S	648583	sense	625292	635740	10448	Tc00.1047053507975.40	dispersed gene family protein 1 (DGF-1), putative	singleton
Tel 19	TcChr17-S	648583	sense	619942	622842	2900	Tc00.1047053507975.50	FL160-3 (pseudogene), putative	singleton
Tel 19	TcChr17-S	648583	sense	617285	619021	1736	Tc00.1047053507975.70	retrotransposon hot spot protein (RHS, pseudogene), putative	singleton
Tel 19	TcChr17-S	648583	sense	613050	614632	1582	Tc00.1047053507975.80	hypothetical protein, conserved	3-way COG [Lm+Tb+Tc]
Tel 19	TcChr17-S	648583	sense	612484	612949	465	Tc00.1047053507977.9	hypothetical protein, conserved (pseudogene)	3-way COG [Lm+Tb+Tc]
Tel 19	TcChr17-S	648583	sense	609690	610346	656	Tc00.1047053506513.7	hypothetical protein, conserved	3-way COG [Lm+Tb+Tc]
Tel 19	TcChr17-S	648583	sense	608281	608949	668	Tc00.1047053506513.14	hypothetical protein, conserved	2-way COG [Lm+Tc]
Tel 19	TcChr17-S	648583	sense	605843	606721	878	Tc00.1047053506513.20	hypothetical protein, conserved	2-way COG [Tb+Tc]
Tel 19	TcChr17-S	648583	sense	604351	604944	593	Tc00.1047053506513.24	hypothetical protein, conserved	3-way COG [Lm+Tb+Tc]
Tel 19	TcChr17-S	648583	sense	603132	603920	788	Tc00.1047053506513.30	hypothetical protein, conserved	3-way COG [Lm+Tb+Tc]
Tel 19	TcChr17-S	648583	sense	602117	602857	740	Tc00.1047053506513.40	hypothetical protein, conserved	3-way COG [Lm+Tb+Tc]
Tel 19	TcChr17-S	648583	sense	599814	601451	1637	Tc00.1047053506513.50	protein kinase, putative	3-way COG [Lm+Tb+Tc]
Tel 19	TcChr17-S	648583	sense	598573	599145	572	Tc00.1047053506513.60	ADP-ribosylation factor, putative	3-way COG [Lm+Tb+Tc]
Tel 19	TcChr17-S	648583	sense	596924	598195	1271	Tc00.1047053506513.70	hypothetical protein	singleton
Tel 19	TcChr17-S	648583	sense	595214	596746	1532	Tc00.1047053506513.80	hypothetical protein, conserved	3-way COG [Lm+Tb+Tc]
Tel 19	TcChr17-S	648583	sense	593698	594948	1250	Tc00.1047053506513.90	hypothetical protein, conserved	3-way COG [Lm+Tb+Tc]
Tel 20	TcChr23-S	655476		626260	626403	143		telomeric_repeats
Tel 20	TcChr23-S	655476		626072	626262	190		Telomeric junction
Tel 20	TcChr23-S	655476	sense	622190	625252	3062	Tc00.1047053509735.30	retrotransposon hot spot protein (RHS, pseudogene), putative	singleton
Tel 20	TcChr23-S	655476	sense	616708	619020	2312	Tc00.1047053509735.60	ASP-2 (pseudogene), putative	singleton
Tel 20	TcChr23-S	655476	sense	612868	615830	2962	Tc00.1047053509735.70	retrotransposon hot spot protein (RHS, pseudogene), putative	singleton
Tel 20	TcChr23-S	655476	sense	600223	610602	10379	Tc00.1047053509735.84	dispersed gene family protein 1 (DGF-1), putative	singleton
Tel 20	TcChr23-S	655476	sense	596190	598394	2204	Tc00.1047053509735.100	ASP-2 (pseudogene), putative	singleton
Tel 20	TcChr23-S	655476	sense	591674	594892	3218	Tc00.1047053509735.120	retrotransposon hot spot (RHS) protein, putative	singleton
Tel 20	TcChr23-S	655476	sense	586300	588507	2207	Tc00.1047053509735.140	TS-like GP82 (pseudogene), putative	singleton
Tel 20	TcChr23-S	655476	sense	582390	585312	2922	Tc00.1047053509735.150	retrotransposon hot spot protein (RHS, pseudogene), putative	singleton
Tel 20	TcChr23-S	655476	sense	579763	580782	1019	Tc00.1047053509737.9	GP85 - sialidase homolog (pseudogene), putative	singleton
Tel 20	TcChr23-S	655476	sense	577499	578507	1008	Tc00.1047053509737.19	retrotransposon hot spot protein (RHS, pseudogene), putative	singleton
Tel 20	TcChr23-S	655476	sense	576201	577398	1197	Tc00.1047053411337.10	retrotransposon hot spot protein (RHS, pseudogene), putative	singleton
Tel 20	TcChr23-S	655476	sense	572120	574603	2483	Tc00.1047053509739.10	SA85.1, putative	singleton		8187.t00001
Tel 20	TcChr23-S	655476	anti-sense	567197	568402	1205	Tc00.1047053429185.31	CRP (pseudogene), putative	singleton
Tel 20	TcChr23-S	655476	anti-sense	565339	566922	1583	Tc00.1047053429185.20	FL160-4 (pseudogene), putative	singleton
Tel 20	TcChr23-S	655476	anti-sense	563795	565235	1440	Tc00.1047053419637.9	dispersed gene family protein 1 (DGF-1), putative	singleton
Tel 20	TcChr23-S	655476	anti-sense	556752	563694	6942	Tc00.1047053509845.9	dispersed gene family protein 1 (DGF-1), putative	singleton
Tel 20	TcChr23-S	655476	anti-sense	554000	556405	2405	Tc00.1047053509847.10	retrotransposon hot spot protein (RHS, pseudogene), putative	singleton
Tel 20	TcChr23-S	655476	anti-sense	550361	552643	2282	Tc00.1047053509847.50	CRP (pseudogene), putative	singleton
Tel 20	TcChr23-S	655476	anti-sense	549304	549690	386	Tc00.1047053509847.70	mucin TcMUCI, putative	singleton
Tel 20	TcChr23-S	655476	anti-sense	547144	547641	497	Tc00.1047053507847.10	mucin TcMUCII (pseudogene), putative	singleton
Tel 20	TcChr23-S	655476	anti-sense	545531	546616	1085	Tc00.1047053507847.20	mucin-associated surface protein (MASP, pseudogene), putative	singleton
Tel 20	TcChr23-S	655476	anti-sense	544685	545029	344	Tc00.1047053507847.30	mucin TcMUCII (pseudogene), putative	singleton
Tel 20	TcChr23-S	655476	sense	539891	544581	4690	Tc00.1047053509103.39	dynein heavy chain, putative	3-way COG [Lm+Tb+Tc]
Tel 20	TcChr23-S	655476	sense	539276	539602	326	Tc00.1047053509103.30	hypothetical protein, conserved	3-way COG [Lm+Tb+Tc]
Tel 20	TcChr23-S	655476	sense	537637	539022	1385	Tc00.1047053509103.20	tubulin-tyrosine ligase, putative	3-way COG [Lm+Tb+Tc]
Tel 20	TcChr23-S	655476	sense	535896	537431	1535	Tc00.1047053509103.10	hypothetical protein, conserved	3-way COG [Lm+Tb+Tc]
Tel 20	TcChr23-S	655476	sense	535121	535548	427	Tc00.1047053509103.4	protein kinase, putative	3-way COG [Lm+Tb+Tc]
Tel 20	TcChr23-S	655476	sense	533865	534728	863	Tc00.1047053511627.159	hypothetical protein, conserved	3-way COG [Lm+Tb+Tc]
Tel 20	TcChr23-S	655476	sense	532971	533696	725	Tc00.1047053511627.150	3-oxoacyl-(acyl-carrier protein) reductase, putative	3-way COG [Lm+Tb+Tc]
Tel 20	TcChr23-S	655476	sense	530865	532754	1889	Tc00.1047053511627.140	hypothetical protein, conserved	3-way COG [Lm+Tb+Tc]
Tel 20	TcChr23-S	655476	sense	529846	530547	701	Tc00.1047053511627.130	hypothetical protein, conserved	3-way COG [Lm+Tb+Tc]
Tel 21	TcChr25-S	822373		702852	703709	857		telomeric_repeats
Tel 21	TcChr25-S	822373		702663	702847	184		Telomeric junction
Tel 21	TcChr25-S	822373	sense	700188	702008	1820	Tc00.1047053508559.90	retrotransposon hot spot (RHS) protein, putative	singleton
Tel 21	TcChr25-S	822373	sense	694632	697013	2381	Tc00.1047053508559.80	ASP-2 (pseudogene), putative	singleton
Tel 21	TcChr25-S	822373	sense	687994	690966	2972	Tc00.1047053508559.40	retrotransposon hot spot protein (RHS, pseudogene), putative	singleton
Tel 21	TcChr25-S	822373	sense	675331	685626	10295	Tc00.1047053508559.29	dispersed gene family protein 1 (DGF-1), putative	singleton
Tel 21	TcChr25-S	822373	sense	670263	672501	2238	Tc00.1047053508559.20	Sialidase homolog P85.2 (TESA) (pseudogene), putative	singleton
Tel 21	TcChr25-S	822383	sense	666509	668580	2071	Tc00.1047053417203.9	dispersed gene family protein 1 (DGF-1), putative	singleton
Tel 21	TcChr25-S	822382	sense	665952	666404	452	Tc00.1047053503713.50	CRP (pseudogene), putative	singleton
Tel 21	TcChr25-S	822381	sense	665142	665711	569	Tc00.1047053503713.40	hypothetical protein;	singleton
Tel 21	TcChr25-S	822380	sense	662399	663190	791	Tc00.1047053503713.30	6-phosphogluconolactonase, putative	3-way COG [Lm+Tb+Tc]
Tel 21	TcChr25-S	822379	sense	661713	662102	389	Tc00.1047053503713.20	hypothetical protein, conserved	2-way COG [Tb+Tc]
Tel 21	TcChr25-S	822378	sense	660834	661439	605	Tc00.1047053503713.10	hypothetical protein, conserved	3-way COG [Lm+Tb+Tc]
Tel 21	TcChr25-S	822377	sense	656298	656780	482	Tc00.1047053506743.4	eukaryotic translation initiation factor 1A, putative	3-way COG [Lm+Tb+Tc]
Tel 21	TcChr25-S	822376	sense	655279	656028	749	Tc00.1047053506743.10	hypothetical protein	singleton
Tel 21	TcChr25-S	822375	sense	654748	655128	380	Tc00.1047053506743.20	hypothetical protein, conserved	3-way COG [Lm+Tb+Tc]
Tel 21	TcChr25-S	822374	sense	653393	654298	905	Tc00.1047053506743.30	50S ribosomal protein L17, putative	3-way COG [Lm+Tb+Tc]
Tel 21	TcChr25-S	822373	sense	640815	652889	12074	Tc00.1047053506743.60	hypothetical protein, conserved	3-way COG [Lm+Tb+Tc]
Tel 22	TcChr36-P	1180743		1175832	1176121	289		telomeric_repeats
Tel 22	TcChr36-P	1180743		1175641	1175832	191		Telomeric junction
Tel 22	TcChr36-P	1180743	sense	1172813	1174681	1868	Tc00.1047053506191.20	retrotransposon hot spot protein (RHS, pseudogene), putative	singleton
Tel 22	TcChr36-P	1180743	sense	1158920	1169344	10424	Tc00.1047053506191.39	dispersed gene family protein 1 (DGF-1), putative	singleton
Tel 22	TcChr36-P	1180743	sense	1157023	1157244	221	Tc00.1047053506191.58	ASP-2 (pseudogene), putative	singleton
Tel 22	TcChr36-P	1180743	sense	1155768	1156922	1154	Tc00.1047053506193.5	glucose-6-phosphate 1-dehydrogenase (pseudogene), putative	3-way COG [Lm+Tb+Tc]*
Tel 22	TcChr36-P	1180743	anti-sense	1150624	1152918	2294	Tc00.1047053506193.10	hypothetical protein, conserved	3-way COG [Lm+Tb+Tc]
Tel 22	TcChr36-P	1180743	anti-sense	1148510	1150276	1766	Tc00.1047053506193.20	hypothetical protein, conserved	3-way COG [Lm+Tb+Tc]
Tel 22	TcChr36-P	1180743		1143378	1144364	986		VIPER/ sire
Tel 22	TcChr36-P	1180743	anti-sense	1142201	1143187	986	Tc00.1047053506193.60	ascorbate-dependent peroxidase, putative	2-way COG [Lm+Tc]
Tel 22	TcChr36-P	1180743	anti-sense	1140316	1141239	923	Tc00.1047053506193.70	glucose-6-phosphate dehydrogenase (pseudogene), putative	3-way COG [Lm+Tb+Tc]
Tel 22	TcChr36-P	1180743	anti-sense	1139405	1140049	644	Tc00.1047053506195.10	glucose-6-phosphate dehydrogenase (pseudogene), putative	3-way COG [Lm+Tb+Tc]
Tel 22	TcChr36-P	1180743	anti-sense	1137976	1138302	326	Tc00.1047053506195.25	hypothetical protein, conserved	2-way COG [Lm+Tc]
Tel 22	TcChr36-P	1180743	anti-sense	1136336	1137319	983	Tc00.1047053506195.40	hypothetical protein, conserved	2-way COG [Tb+Tc]
Tel 22	TcChr36-P	1180743	anti-sense	1134690	1135649	959	Tc00.1047053506195.50	hypothetical protein, conserved	singleton
Tel 22	TcChr36-P	1180743	anti-sense	1132373	1133929	1556	Tc00.1047053506195.60	hypothetical protein, conserved	3-way COG [Lm+Tb+Tc]
Tel 22	TcChr36-P	1180743	anti-sense	1129971	1132160	2189	Tc00.1047053506195.70	hypothetical protein, conserved	3-way COG [Lm+Tb+Tc]
Tel 22	TcChr36-P	1180743	anti-sense	1128801	1129457	656	Tc00.1047053506195.80	adenylate kinase, putative	3-way COG [Lm+Tb+Tc]
Tel 22	TcChr36-P	1180743	anti-sense	1125906	1126631	725	Tc00.1047053506195.90	adenylate kinase, putative	3-way COG [Lm+Tb+Tc]
Tel 22	TcChr36-P	1180743	anti-sense	1124533	1125660	1127	Tc00.1047053506195.100	malate dehydrogenase (pseudogene), putative	3-way COG [Lm+Tb+Tc]
Tel 22	TcChr36-P	1180743	anti-sense	1123196	1124152	956	Tc00.1047053506195.110	malate dehydrogenase, putative	3-way COG [Lm+Tb+Tc]
Tel 23	TcChr39-P	1854103		1852970	1853149	179		telomeric_repeats
Tel 23	TcChr39-P	1854103		1852778	1852965	187		Telomeric junction
Tel 23	TcChr39-P	1854103	sense	1850483	1852084	1601	Tc00.1047053506241.10	retrotransposon hot spot protein (RHS, pseudogene), putative	singleton
Tel 23	TcChr39-P	1854103	sense	1838054	1848415	10361	Tc00.1047053506241.19	dispersed gene family protein 1 (DGF-1), putative	singleton
Tel 23	TcChr39-P	1854103	sense	1832923	1835184	2261	Tc00.1047053506241.30	GP85, putative	singleton
Tel 23	TcChr39-P	1854103	sense	1831059	1832330	1271	Tc00.1047053506241.40	hypothetical protein, conserved	2-way COG [Lm+Tc]
Tel 23	TcChr39-P	1854103	sense	1829728	1830684	956	Tc00.1047053506241.50	hypothetical protein, conserved	3-way COG [Lm+Tb+Tc]
Tel 23	TcChr39-P	1854103	sense	1826068	1828095	2027	Tc00.1047053506241.60	kinesin, putative	3-way COG [Lm+Tb+Tc]
Tel 23	TcChr39-P	1854103	sense	1821798	1824917	3119	Tc00.1047053506241.70	calcium motive p-type ATPase, putative	3-way COG [Lm+Tb+Tc]
Tel 23	TcChr39-P	1854103	sense	1819714	1821387	1673	Tc00.1047053506241.80	hypothetical protein, conserved	3-way COG [Lm+Tb+Tc]
Tel 23	TcChr39-P	1854103	sense	1818508	1819365	857	Tc00.1047053506241.90	hypothetical protein, conserved	2-way COG [Lm+Tc]
Tel 23	TcChr39-P	1854103	sense	1817821	1818219	398	Tc00.1047053506241.100	60S ribosomal protein L32, putative	3-way COG [Lm+Tb+Tc]
Tel 23	TcChr39-P	1854103	sense	1808447	1817617	9170	Tc00.1047053506241.124	ankyrin repeat protein, putative	3-way COG [Lm+Tb+Tc]
Tel 24	TcChr11-P	526139		518299	518844	545		telomeric_repeats
Tel 24	TcChr11-P	526139		518108	518301	193		Telomeric junction
Tel 24	TcChr11-P	526139		514210	517694	3484		VIPER/SIRE
Tel 24	TcChr11-P	526139	sense	510463	512862	2399	Tc00.1047053506443.150	retrotransposon hot spot (RHS) protein, putative	singleton
Tel 24	TcChr11-P	526139	sense	506185	508320	2135	Tc00.1047053506443.130	ASP-2 (pseudogene), putative	singleton
Tel 24	TcChr11-P	526139	sense	502037	504843	2806	Tc00.1047053506443.110	retrotransposon hot spot protein (RHS, pseudogene), putative	singleton
Tel 24	TcChr11-P	526139	sense	495627	498395	2768	Tc00.1047053506443.100	Tcc1J12.1 (pseudogene), putative	singleton
Tel 24	TcChr11-P	526139	sense	490188	492671	2483	Tc00.1047053506443.80	synaptojanin (N-terminal domain), putative	3-way COG [Lm+Tb+Tc]
Tel 24	TcChr11-P	526139	sense	488965	489903	938	Tc00.1047053506443.70	glutathione-S-transferase/glutaredoxin, putative	3-way COG [Lm+Tb+Tc]
Tel 24	TcChr11-P	526139	sense	486015	488423	2408	Tc00.1047053506443.60	hypothetical protein	singleton
Tel 24	TcChr11-P	526139	sense	484327	485766	1439	Tc00.1047053506443.50	hypothetical protein, conserved	3-way COG [Lm+Tb+Tc]
Tel 24	TcChr11-P	526139	sense	483194	483937	743	Tc00.1047053506443.40	hypothetical protein, conserved	3-way COG [Lm+Tb+Tc]
Tel 24	TcChr11-P	526139	sense	481111	483189	2078	Tc00.1047053506443.30	hypothetical protein, conserved	3-way COG [Lm+Tb+Tc]
Tel 24	TcChr11-P	526139	sense	479861	480727	866	Tc00.1047053506443.20	hypothetical protein, conserved	2-way COG [Tb+Tc]
Tel 24	TcChr11-P	526139	sense	478424	479614	1190	Tc00.1047053506443.10	hypothetical protein	singleton
Tel 24	TcChr11-P	526139	sense	473721	476969	3248	Tc00.1047053506441.20	hypothetical protein, conserved	3-way COG [Lm+Tb+Tc]
Tel 25	TcChr22-S	710777		699919	700296	377		telomeric_repeats
Tel 25	TcChr22-S	710777		699731	699921	190		Telomeric junction
Tel 25	TcChr22-S	710777	sense	696140	699100	2960	Tc00.1047053506345.30	retrotransposon hot spot protein (RHS, pseudogene), putative	singleton
Tel 25	TcChr22-S	710777	sense	690150	692573	2423	Tc00.1047053506345.40	Tc85-11, putative	singleton
Tel 25	TcChr22-S	710777	sense	685982	688837	2855	Tc00.1047053506345.70	retrotransposon hot spot protein (RHS, pseudogene), putative	singleton
Tel 25	TcChr22-S	710777	sense	679628	682195	2567	Tc00.1047053506345.90	SA85.1, putative	singleton
Tel 25	TcChr22-S	710777	sense	675411	676820	1409	Tc00.1047053506345.100	beta galactofuranosyl glycosyltransferase (pseudogene), putative	2-way COG [Lm+Tc]
Tel 25	TcChr22-S	710777		674001	674168	167		SIRE
Tel 25	TcChr22-S	710777	sense	673384	673884	500	Tc00.1047053506345.120	mannosyl-oligosaccharide 1,2-alpha-mannosidase IB, putative	2-way COG [Tb+Tc]
Tel 25	TcChr22-S	710777	sense	672965	673282	317	Tc00.1047053507799.5	mannosyl-oligosaccharide 1,2-alpha-mannosidase IB, putative	singleton
Tel 25	TcChr22-S	710777	sense	671658	672644	986	Tc00.1047053507799.10	mannosyl-oligosaccharide 1,2-alpha-mannosidase IB, putative	2-way COG [Tb+Tc]
Tel 25	TcChr22-S	710777		670831	671109	278		SIRE
Tel 25	TcChr22-S	710777	sense	668184	670688	2504	Tc00.1047053509767.10	neutral sphingomyelinase activation associated factor-like protein	singleton
Tel 25	TcChr22-S	710777	sense	666805	667833	1028	Tc00.1047053509767.20	hypothetical protein, conserved	3-way COG [Lm+Tb+Tc]
Tel 25	TcChr22-S	710777	sense	665004	666644	1640	Tc00.1047053509767.30	hypothetical protein	singleton
Tel 25	TcChr22-S	710777	sense	661624	663993	2369	Tc00.1047053509767.40	hypothetical protein, conserved	3-way COG [Lm+Tb+Tc]
Tel 25	TcChr22-S	710777	sense	658563	661394	2831	Tc00.1047053509767.44	hypothetical protein, conserved	3-way COG [Lm+Tb+Tc]
Tel 25	TcChr22-S	710777	sense	655893	658268	2375	Tc00.1047053509767.50	hypothetical protein, conserved	3-way COG [Lm+Tb+Tc]
Tel 25	TcChr22-S	710777	sense	654073	655239	1166	Tc00.1047053509767.59	protoheme IX farnesyltransferase, putative	3-way COG [Lm+Tb+Tc]
Tel 25	TcChr22-S	710777	sense	650987	653308	2321	Tc00.1047053509767.70	vacuolar proton translocating ATPase subunit A, putative	3-way COG [Lm+Tb+Tc]
Tel 25	TcChr22-S	710777	sense	649070	650428	1358	Tc00.1047053509767.80	hypothetical protein, conserved	3-way COG [Lm+Tb+Tc]
Tel 25	TcChr22-S	710777		648866	649069	203		SIRE
Tel 26	TcChr27-P	850241		849775	850140	365		telomeric_repeats
Tel 26	TcChr27-P	850241		849582	849777	195		Telomeric junction
Tel 26	TcChr27-P	850241		848745	849175	430		SIRE
Tel 26	TcChr27-P	850241	sense	847454	848494	1040	Tc00.1047053508173.10	retrotransposon hot spot protein (RHS, pseudogene), putative	singleton
Tel 26	TcChr27-P	850241	sense	845501	847195	1694	Tc00.1047053508173.20	retrotransposon hot spot protein (RHS, pseudogene), putative	singleton
Tel 26	TcChr27-P	850241	sense	841178	843337	2159	Tc00.1047053508173.30	ASP-2 (pseudogene), putative	singleton
Tel 26	TcChr27-P	850241	sense	839097	840260	1163	Tc00.1047053508173.40	mercaptopyruvate sulfurtransferase, putative	3-way COG [Lm+Tb+Tc]
Tel 26	TcChr27-P	850241	sense	837429	837800	371	Tc00.1047053508173.47	microtubule-associated protein 1A/1B, light chain 3, putative	3-way COG [Lm+Tb+Tc]
Tel 26	TcChr27-P	850241	sense	835043	837037	1994	Tc00.1047053508173.54	hypothetical protein, conserved	3-way COG [Lm+Tb+Tc]
Tel 26	TcChr27-P	850241	sense	833377	834621	1244	Tc00.1047053508173.60	cis-prenyltransferase, putative	3-way COG [Lm+Tb+Tc]
Tel 26	TcChr27-P	850241	sense	832536	833165	629	Tc00.1047053508173.70	hypothetical protein, conserved	3-way COG [Lm+Tb+Tc]
Tel 26	TcChr27-P	850241	sense	830467	832218	1751	Tc00.1047053508173.80	hypothetical protein, conserved	3-way COG [Lm+Tb+Tc]
Tel 26	TcChr27-P	850241	sense	829192	829890	698	Tc00.1047053508173.84	hypothetical protein, conserved	3-way COG [Lm+Tb+Tc]
Tel 26	TcChr27-P	850241	sense	828474	828797	323	Tc00.1047053508173.90	hypothetical protein, conserved	3-way COG [Lm+Tb+Tc]
Tel 26	TcChr27-P	850241	sense	826631	828130	1499	Tc00.1047053508173.100	monooxygenase, putative	3-way COG [Lm+Tb+Tc]
Tel 26	TcChr27-P	850241	sense	824258	825562	1304	Tc00.1047053508173.110	cysteine protease, putative	singleton
Tel 26	TcChr27-P	850241	sense	822539	823681	1142	Tc00.1047053508173.120	procyclic form surface glycoprotein, putative	singleton
Tel 26	TcChr27-P	850241	sense	820868	821671	803	Tc00.1047053508173.129	hypothetical protein, conserved	3-way COG [Lm+Tb+Tc]
Tel 27	TcChr36-S	1180743		1180210	1180641	431		telomeric_repeats
Tel 27	TcChr36-S	1180743		1180021	1180205	184		Telomeric junction
Tel 27	TcChr36-S	1180743	sense	1176085	1178466	2381	Tc00.1047053507879.10	TS-like GP82, putative	singleton
Tel 27	TcChr36-S	1180743	sense	1172704	1175231	2527	Tc00.1047053507881.10	retrotransposon hot spot protein (RHS, pseudogene), putative	singleton
Tel 27	TcChr36-S	1180743		1172010	1172420	410		SIRE
Tel 27	TcChr36-S	1180743	sense	1168945	1171911	2966	Tc00.1047053507881.20	retrotransposon hot spot (RHS) protein, putative	singleton
Tel 27	TcChr36-S	1180743	sense	1164559	1167474	2915	Tc00.1047053507881.30	glycine dehydrogenase [decarboxylating] (pseudogene), putative	3-way COG [Lm+Tb+Tc]
Tel 27	TcChr36-S	1180743	sense	1163238	1164257	1019	Tc00.1047053507881.60	protein kinase, putative	3-way COG [Lm+Tb+Tc]
Tel 27	TcChr36-S	1180743	sense	1155433	1157625	2192	Tc00.1047053507881.90	85KDa surface glycoprotein (pseudogene), putative	singleton
Tel 27	TcChr36-S	1180743	sense	1152622	1154094	1472	Tc00.1047053507881.110	c71 surface protein - sp1 (pseudogene), putative	singleton
Tel 27	TcChr36-S	1180743	anti-sense	1150624	1151260	636	Tc00.1047053412943.9	hypothetical protein, conserved	3-way COG [Lm+Tb+Tc]
Tel 27	TcChr36-S	1180743	anti-sense	1147214	1148465	1251	Tc00.1047053503745.10	hypothetical protein, conserved	3-way COG [Lm+Tb+Tc]
Tel 27	TcChr36-S	1180743	anti-sense	1145113	1146879	1766	Tc00.1047053503745.20	hypothetical protein, conserved	3-way COG [Lm+Tb+Tc]
Tel 27	TcChr36-S	1180743	anti-sense	1143778	1144041	263	Tc00.1047053503745.25	hypothetical protein, conserved	3-way COG [Lm+Tb+Tc]*
Tel 27	TcChr36-S	1180743		1143359	1143779	420		SIRE
Tel 27	TcChr36-S	1180743	anti-sense	1142201	1143187	986	Tc00.1047053503745.30	ascorbate-dependent peroxidase, putative	2-way COG [Lm+Tc]
Tel 27	TcChr36-S	1180743		1139477	1141147	1670	Tc00.1047053507883.10	glucose-6-phosphate 1-dehydrogenase (pseudogene), putative	3-way COG [Lm+Tb+Tc]
Tel 27	TcChr36-S	1180743	anti-sense	1138054	1138359	305	Tc00.1047053507883.25	hypothetical protein, conserved	2-way COG [Lm+Tc]
Tel 27	TcChr36-S	1180743	anti-sense	1136340	1137422	1082	Tc00.1047053507883.40	hypothetical protein, conserved	2-way COG [Tb+Tc]
Tel 27	TcChr36-S	1180743	anti-sense	1134703	1135662	959	Tc00.1047053507883.50	hypothetical protein, conserved	singleton
Tel 27	TcChr36-S	1180743		1134152	1134507	355		SIRE
Tel 27	TcChr36-S	1180743	anti-sense	1132368	1133924	1556	Tc00.1047053507883.60	hypothetical protein, conserved	3-way COG [Lm+Tb+Tc]
Tel 27	TcChr36-S	1180743	anti-sense	1129967	1132153	2186	Tc00.1047053507883.70	hypothetical protein, conserved	3-way COG [Lm+Tb+Tc]
Tel 27	TcChr36-S	1180743	anti-sense	1128792	1129448	656	Tc00.1047053507883.80	adenylate kinase, putative	3-way COG [Lm+Tb+Tc]
Tel 27	TcChr36-S	1180743	anti-sense	1125863	1126543	680	Tc00.1047053507883.90	adenylate kinase, putative	3-way COG [Lm+Tb+Tc]
Tel 27	TcChr36-S	1180743	anti-sense	1124502	1125626	1124	Tc00.1047053507883.100	malate dehydrogenase, putative	3-way COG [Lm+Tb+Tc]
Tel 27	TcChr36-S	1180743	anti-sense	1123196	1124099	903	Tc00.1047053507883.109	mitochondrial malate dehydrogenase, putative	3-way COG [Lm+Tb+Tc]
Tel 27	TcChr36-S	1180743	anti-sense	1118683	1121616	2933	Tc00.1047053506407.10	lysosomal alpha-mannosidase precursor, putative	2-way COG [Tb+Tc]
Tel 27	TcChr36-S	1180743	anti-sense	1116488	1117390	902	Tc00.1047053506407.20	hypothetical protein, conserved	3-way COG [Lm+Tb+Tc]
Tel 27	TcChr36-S	1180743	anti-sense	1113691	1116123	2432	Tc00.1047053506407.30	hypothetical protein, conserved	3-way COG [Lm+Tb+Tc]
Tel 28	TcChr15-P	612852		4209	4520	311		telomeric_repeats
Tel 28	TcChr15-P	612852		4530	4713	183		Telomeric junction
Tel 28	TcChr15-P	612852	anti-sense	5578	8397	2819	Tc00.1047053459199.10	retrotransposon hot spot (RHS) protein, putative	singleton
Tel 28	TcChr15-P	612852	anti-sense	9825	10358	533	Tc00.1047053509719.9	N-acetyltransferase complex ARD1 subunit, putative	3-way COG [Lm+Tb+Tc]
Tel 28	TcChr15-P	612852	anti-sense	10663	13146	2483	Tc00.1047053509719.20	ATP-dependent DEAD/H RNA helicase, putative	3-way COG [Lm+Tb+Tc]
Tel 28	TcChr15-P	612852	anti-sense	13506	13769	263	Tc00.1047053509719.23	hypothetical protein, conserved	3-way COG [Lm+Tb+Tc]
Tel 28	TcChr15-P	612852	anti-sense	14028	14834	806	Tc00.1047053509719.26	hypothetical protein, conserved	3-way COG [Lm+Tb+Tc]
Tel 28	TcChr15-P	612852	anti-sense	15213	15398	185	Tc00.1047053509719.28	hypothetical protein, conserved	2-way COG [Tb+Tc]*
Tel 28	TcChr15-P	612852	anti-sense	15665	16798	1133	Tc00.1047053509719.30	hypothetical protein, conserved	3-way COG [Lm+Tb+Tc]
Tel 28	TcChr15-P	612852	anti-sense	18361	20082	1721	Tc00.1047053509719.40	cytochrome P450, putative	3-way COG [Lm+Tb+Tc]
Tel 28	TcChr15-P	612852	anti-sense	20898	22658	1760	Tc00.1047053509719.50	protein kinase, putative	3-way COG [Lm+Tb+Tc]
Tel 28	TcChr15-P	612852	anti-sense	23501	23758	257	Tc00.1047053509719.53	hypothetical protein, conserved	3-way COG [Lm+Tb+Tc]
Tel 28	TcChr15-P	612852	anti-sense	24182	26356	2174	Tc00.1047053509719.56	hypothetical protein, conserved	3-way COG [Lm+Tb+Tc]
Tel 28	TcChr15-P	612852	anti-sense	26439	26939	500	Tc00.1047053509719.60	hypothetical protein	singleton
Tel 28	TcChr15-P	612852	anti-sense	28364	28780	416	Tc00.1047053509719.69	hypothetical protein, conserved	3-way COG [Lm+Tb+Tc]
Tel 28	TcChr15-P	612852	anti-sense	29651	30589	938	Tc00.1047053509719.80	hypothetical protein, conserved	3-way COG [Lm+Tb+Tc]
Tel 28	TcChr15-P	612852	anti-sense	32680	33486	806	Tc00.1047053507775.10	hypothetical protein, conserved	3-way COG [Lm+Tb+Tc]
Tel 28	TcChr15-P	612852	anti-sense	34244	35248	1004	Tc00.1047053507775.20	hypothetical protein, conserved	3-way COG [Lm+Tb+Tc]
Tel 28	TcChr15-P	612852	anti-sense	35571	37214	1643	Tc00.1047053507775.30	hypothetical protein, conserved	3-way COG [Lm+Tb+Tc]
Tel 29	TcChr13-S	558363		11741	12091	350		telomeric_repeats
Tel 29	TcChr13-S	558363		12089	12279	190		Telomeric junction
Tel 29	TcChr13-S	558363	anti-sense	12986	16147	3161	Tc00.1047053510165.110	retrotransposon hot spot (RHS) protein, putative	singleton
Tel 29	TcChr13-S	558363	anti-sense	18309	20468	2159	Tc00.1047053510165.90	ASP-2 (pseudogene), putative	singleton
Tel 29	TcChr13-S	558363	anti-sense	21687	23506	1819	Tc00.1047053510165.70	retrotransposon hot spot protein (RHS, pseudogene), putative	singleton
Tel 29	TcChr13-S	558363	anti-sense	23873	25069	1196	Tc00.1047053510165.60	expression site-associated gene (ESAG-like) protein, putative	3-way COG [Lm+Tb+Tc]
Tel 29	TcChr13-S	558363	anti-sense	26836	27120	284	Tc00.1047053510165.54	hypothetical protein, conserved	singleton
Tel 29	TcChr13-S	558363	anti-sense	27305	28174	869	Tc00.1047053510165.50	hypothetical protein, conserved	3-way COG [Lm+Tb+Tc]
Tel 29	TcChr13-S	558363	anti-sense	28406	30172	1766	Tc00.1047053510165.40	hypothetical protein, conserved	3-way COG [Lm+Tb+Tc]
Tel 29	TcChr13-S	558363	anti-sense	30464	32917	2453	Tc00.1047053510165.30	hypothetical protein, conserved	3-way COG [Lm+Tb+Tc]
Tel 29	TcChr13-S	558363	anti-sense	33343	34152	809	Tc00.1047053510165.20	DNA repair protein, putative	3-way COG [Lm+Tb+Tc]
Tel 29	TcChr13-S	558363	anti-sense	34505	35381	876	Tc00.1047053510165.10	heat shock protein DnaJ, putative	3-way COG [Lm+Tb+Tc]
Tel 29	TcChr13-S	558363	anti-sense	38093	38941	848	Tc00.1047053508085.20	hypothetical protein, conserved	3-way COG [Lm+Tb+Tc]
Tel 29	TcChr13-S	558363	anti-sense	39445	40111	666	Tc00.1047053508085.10	GMP synthase, putative	3-way COG [Lm+Tb+Tc]
Tel 30	TcChr39-S	1854104		1853591	1853998	407		telomeric_repeats
Tel 30	TcChr39-S	1854104		1853404	1853593	189		Telomeric junction
Tel 30	TcChr39-S	1854104	sense	1847980	1852491	4511	Tc00.1047053508473.10	retrotransposon hot spot (RHS) protein, putative	singleton
Tel 30	TcChr39-S	1854104	sense	1842968	1845106	2138	Tc00.1047053510769.202	ASP-2 (pseudogene), putative	singleton
Tel 30	TcChr39-S	1854104	sense	1840004	1842055	2051	Tc00.1047053510769.190	retrotransposon hot spot protein (RHS, pseudogene), putative	singleton
Tel 30	TcChr39-S	1854104	sense	1833030	1835456	2426	Tc00.1047053510769.170	SA85.1 (pseudogene), putative	singleton
Tel 30	TcChr39-S	1854104	sense	1831150	1832421	1271	Tc00.1047053510769.150	hypothetical protein, conserved	2-way COG [Lm+Tc]
Tel 30	TcChr39-S	1854104	sense	1829819	1830775	956	Tc00.1047053510769.140	hypothetical protein, conserved	3-way COG [Lm+Tb+Tc]
Tel 30	TcChr39-S	1854104	sense	1826130	1828157	2027	Tc00.1047053510769.130	kinesin, putative	3-way COG [Lm+Tb+Tc]
Tel 30	TcChr39-S	1854104	sense	1821850	1824969	3119	Tc00.1047053510769.120	calcium motive p-type ATPase, putative	3-way COG [Lm+Tb+Tc]
Tel 30	TcChr39-S	1854104	sense	1819754	1821427	1673	Tc00.1047053510769.110	hypothetical protein, conserved	3-way COG [Lm+Tb+Tc]
Tel 30	TcChr39-S	1854104	sense	1818545	1819402	857	Tc00.1047053510769.100	hypothetical protein, conserved	2-way COG [Lm+Tc]
Tel 30	TcChr39-S	1854104	sense	1817856	1818254	398	Tc00.1047053510769.90	60S ribosomal protein L32, putative	3-way COG [Lm+Tb+Tc]
Tel 30	TcChr39-S	1854104	sense	1808463	1817630	9167	Tc00.1047053510769.80	ankyrin repeat protein, putative	3-way COG [Lm+Tb+Tc]
Tel 30	TcChr39-S	1854104	sense	1806201	1807970	1769	Tc00.1047053510769.70	hypothetical protein	singleton
Tel 31	Tcruzi_7430	13837		1	810	809		telomeric_repeats
Tel 31	Tcruzi_7430	13837		808	953	145		Telomeric junction
Tel 31	Tcruzi_7430	13837	anti-sense	1704	4543	2839	Tc00.1047053507679.20	retrotransposon hot spot protein (RHS, pseudogene), putative	singleton
Tel 31	Tcruzi_7430	13837	anti-sense	10124	11791	1667	Tc00.1047053507679.40	surface protease GP63 (pseudogene), putative	singleton
Tel 31	Tcruzi_7430	13837	anti-sense	12324	13592	1268	Tc00.1047053507679.60	mucin-associated surface protein (MASP, pseudogene), putative	singleton
Tel 32	TcChr20-S	656798		815	1348	533		telomeric_repeats
Tel 32	TcChr20-S	656798		1353	1539	186		Telomeric junction
Tel 32	TcChr20-S	656798	anti-sense	3197	6322	3125	Tc00.1047053506341.50	CRP, putative	singleton
Tel 32	TcChr20-S	656798	anti-sense	7187	7540	353	Tc00.1047053506341.40	hypothetical protein	singleton
Tel 32	TcChr20-S	656798	anti-sense	9113	10441	1328	Tc00.1047053506341.30	beta galactofuranosyl glycosyltransferase, putative	2-way COG [Lm+Tc]
Tel 32	TcChr20-S	656798	anti-sense	11735	12181	446	Tc00.1047053506341.20	hypothetical protein, conserved	3-way COG [Lm+Tb+Tc]
Tel 32	TcChr20-S	656798	anti-sense	12723	13554	831	Tc00.1047053506341.10	N-acetylglucosamine-6-phosphate deacetylase-like protein, putative	2-way COG [Lm+Tc]
Tel 32	TcChr20-S	656798	anti-sense	13655	14050	395	Tc00.1047053397937.5	N-acetylglucosamine-6-phosphate deacetylase-like protein, putative	singleton
Tel 32	TcChr20-S	656798	anti-sense	14765	15404	639	Tc00.1047053397937.10	pumilio/PUF RNA binding protein 1, putative	3-way COG [Lm+Tb+Tc]
Tel 32	TcChr20-S	656798	anti-sense	15505	16678	1173	Tc00.1047053509759.19	pumilio/PUF RNA binding protein 1, putative	3-way COG [Lm+Tb+Tc]
Tel 32	TcChr20-S	656798	anti-sense	16894	17335	441		SIRE
Tel 32	TcChr20-S	656798	anti-sense	17904	18836	932	Tc00.1047053509759.10	L-ribulokinase, putative	2-way COG [Lm+Tc]
Tel 32	TcChr20-S	656798	anti-sense	18937	19571	634	Tc00.1047053509757.49	L-ribulokinase, putative	2-way COG [Lm+Tc]
Tel 32	TcChr20-S	656798	anti-sense	19772	20596	824	Tc00.1047053509757.40	hypothetical protein, conserved	3-way COG [Lm+Tb+Tc]
Tel 32	TcChr20-S	656798	anti-sense	20869	21642	773	Tc00.1047053509757.30	stress-inducible protein STI1-like, putative	3-way COG [Lm+Tb+Tc]
Tel 32	TcChr20-S	656798	anti-sense	21963	22859	896	Tc00.1047053509757.20	leucine carboxyl methyltransferase, putative	3-way COG [Lm+Tb+Tc]
Tel 32	TcChr20-S	656798	anti-sense	23230	25367	2137	Tc00.1047053509757.10	hypothetical protein, conserved	3-way COG [Lm+Tb+Tc]
Tel 32	TcChr20-S	656798	anti-sense	25469	26470	1001	Tc00.1047053510963.5	hypothetical protein, conserved	singleton
Tel 33	Tcruzi_8424	46301		45971	46301	330		telomeric_repeats
Tel 33	Tcruzi_8424	46301		45780	45973	193		Telomeric junction
Tel 33	Tcruzi_8424	46301	sense	42281	45115	2834	Tc00.1047053510543.210	retrotransposon hot spot protein (RHS, pseudogene), putative	singleton
Tel 33	Tcruzi_8424	46301	sense	38169	40214	2045	Tc00.1047053510543.200	ASP-2 (pseudogene), putative	singleton
Tel 33	Tcruzi_8424	46301	sense	32681	34459	1778	Tc00.1047053510543.140	retrotransposon hot spot protein (RHS, pseudogene), putative	singleton
Tel 33	Tcruzi_8424	46301	sense	28873	30066	1193	Tc00.1047053510543.130	ATP-dependent DEAD/H RNA helicase (pseudogene), putative	singleton
Tel 33	Tcruzi_8424	46301	sense	25340	28111	2771	Tc00.1047053510543.110	hypothetical protein, conserved (pseudogene)	3-way COG [Lm+Tb+Tc]
Tel 33	Tcruzi_8424	46301	sense	24557	25002	445		SIRE
Tel 33	Tcruzi_8424	46301	sense	21590	24358	2768	Tc00.1047053510543.90	retrotransposon hot spot (RHS) protein, putative	singleton
Tel 33	Tcruzi_8424	46301	sense	20224	20667	443	Tc00.1047053510543.80	hypothetical protein	singleton
Tel 33	Tcruzi_8424	46301	sense	17227	19404	2177	Tc00.1047053510543.70	TS-like GP82, putative	singleton
Tel 33	Tcruzi_8424	46301	sense	10745	13435	2690	Tc00.1047053510543.60	retrotransposon hot spot protein (RHS, pseudogene), putative	singleton
Tel 33	Tcruzi_8424	46301	sense	8723	10189	1466	Tc00.1047053510543.50	dispersed gene family protein 1 (DGF-1), putative	singleton
Tel 33	Tcruzi_8424	46301	sense	5834	8362	2528	Tc00.1047053510543.30	CRP (pseudogene), putative	singleton
Tel 33	Tcruzi_8424	46301	sense	2103	4799	2696	Tc00.1047053510543.10	retrotransposon hot spot protein (RHS, pseudogene), putative	singleton
Tel 34	TcChr25-S	822373		102	522	420		telomeric_repeats
Tel 34	TcChr25-S	822373		530	712	182		Telomeric junction
Tel 34	TcChr25-S	822373	anti-sense	1384	4342	2958	Tc00.1047053506259.30	retrotransposon hot spot protein (RHS, pseudogene), putative	singleton
Tel 34	TcChr25-S	822387	anti-sense	11421	13256	1835	Tc00.1047053507595.10	dispersed gene family protein 1 (DGF-1, pseudogene), putative	singleton
Tel 34	TcChr25-S	822386	anti-sense	13358	18044	4686	Tc00.1047053506117.9	dispersed gene family protein 1 (DGF-1), putative	singleton
Tel 34	TcChr25-S	822373	anti-sense	13358	18045	4687	Tc00.1047053507725.9	dispersed gene family protein 1 (DGF-1, pseudogene), putative	singleton
Tel 34	TcChr25-S	822385	anti-sense	18147	19873	1726	Tc00.1047053507229.29	dispersed gene family protein 1 (DGF-1), putative	singleton
Tel 34	TcChr25-S	822384	anti-sense	21753	23240	1487	Tc00.1047053507229.25	c71 surface protein - sp1 (pseudogene), putative	singleton
Tel 34	TcChr25-S	822383	anti-sense	26193	36623	10430	Tc00.1047053507229.20	dispersed gene family protein 1 (DGF-1, pseudogene), putative	singleton
Tel 34	TcChr25-S	822382	anti-sense	37210	38268	1058	Tc00.1047053433033.10	retrotransposon hot spot protein (RHS, pseudogene), putative	singleton
Tel 35	TcChr35-S	1186945		103	469	366		telomeric_repeats
Tel 35	TcChr35-S	1186945		477	663	186		Telomeric junction
Tel 35	TcChr35-S	1186945	anti-sense	1460	4216	2756	Tc00.1047053507555.80	retrotransposon hot spot (RHS) protein, putative	singleton
Tel 35	TcChr35-S	1186945	anti-sense	6340	8253	1913	Tc00.1047053507555.70	Tc85-11 (pseudogene), putative	singleton
Tel 35	TcChr35-S	1186945	anti-sense	10473	13604	3131	Tc00.1047053507555.50	CRP, putative	singleton
Tel 35	TcChr35-S	1186960	anti-sense	14440	18781	4341		VIPER/ SIRE
Tel 36	Tcruzi_149	1068		1	72	71		telomeric_repeats (12x)
Tel 36	Tcruzi_149	1068		74	263	189		Telomeric junction
Tel 36	Tcruzi_149	1068	anti-sense	947	1066	119	Tc00.1047053399245.9	retrotransposon hot spot (RHS) protein, putative	singleton
Tel 37	Tcruzi_2522	1233		1	66	65		telomeric_repeats (11x)
Tel 37	Tcruzi_2522	1233		70	259	189		Telomeric junction
Tel 37	Tcruzi_2522	1233	anti-sense	899	1231	332	Tc00.1047053443403.9	retrotransposon hot spot (RHS) protein, putative	singleton
Tel 38	Tcruzi_4706	6360		1	110	109		telomeric_repeats
Tel 38	Tcruzi_4706	6360		108	294	186		Telomeric junction
Tel 38	Tcruzi_4706	6360	anti-sense	839	3829	2990	Tc00.1047053503695.10	retrotransposon hot spot protein (RHS, pseudogene), putative	singleton
Tel 39	Tcruzi_6314	1904		1	876	875		telomeric_repeats
Tel 39	Tcruzi_6314	1904		883	1065	182		Telomeric junction
Tel 39	Tcruzi_6314	1904	anti-sense	1699	1904	205	Tc00.1047053504511.9	retrotransposon hot spot protein (RHS - pseudogene), putative	singleton
Tel 40	Tcruzi_6749	7911		1	282	281		telomeric_repeats
Tel 40	Tcruzi_6749	7911		287	471	184		Telomeric junction
Tel 40	Tcruzi_6749	7911	anti-sense	1144	4104	2960	Tc00.1047053505953.10	retrotransposon hot spot protein (RHS, pseudogene), putative	singleton
Tel 41	Tcruzi_7734	6480		1	126	125		telomeric_repeats
Tel 41	Tcruzi_7734	6480		127	306	179		Telomeric junction
Tel 41	Tcruzi_7734	6480	anti-sense	874	3660	2786	Tc00.1047053508449.20	retrotransposon hot spot protein (RHS, pseudogene), putative	singleton
Tel 41	Tcruzi_7734	6480	anti-sense	5838	6479	641	Tc00.1047053508449.31	TS-like GP82 (pseudogene), putative	singleton
Tel 42	TcChr21-P	704148		99	309	210		telomeric_repeats
Tel 42	TcChr21-P	704148		307	485	178		Telomeric junction
Tel 42	TcChr21-P	704148	anti-sense	2230	4593	2363	Tc00.1047053398477.10	Tc85/16, putative	singleton
Tel 42	TcChr21-P	704148	anti-sense	16146	17081	935	Tc00.1047053505101.50	GMP synthetase - pseudogene, putative	3-way COG [Lm+Tb+Tc]
Tel 42	TcChr21-P	704148	anti-sense	18100	18834	734	Tc00.1047053505101.30	hypothetical protein, conserved	3-way COG [Lm+Tb+Tc]
Tel 42	TcChr21-P	704148	anti-sense	26149	27924	1775	Tc00.1047053416041.14	ASP-3, putative	singleton
Tel 42	TcChr21-P	704148	anti-sense	33176	34273	1097	Tc00.1047053416041.24	retrotransposon hot spot protein (RHS - pseudogene), putative	singleton
Tel 43	TcChr34-P	1065763		100	579	479		telomeric_repeats
Tel 43	TcChr34-P	1065763		584	766	182		Telomeric junction
Tel 43	TcChr34-P	1065763	anti-sense	2433	5564	3131	Tc00.1047053506083.20	CRP (pseudogene), putative	singleton
Tel 44	Tcruzi_6797	28677		1	62	61		telomeric_repeats
Tel 44	Tcruzi_6797	28677		768	953	185		Telomeric junction
Tel 44	Tcruzi_6797	28677	anti-sense	1644	4394	2750	Tc00.1047053506063.20	retrotransposon hot spot protein (RHS, pseudogene), putative	singleton
Tel 44	Tcruzi_6797	28677	anti-sense	6374	6877	503	Tc00.1047053506063.25	N-acetyltransferase complex ARD1 subunit (pseudogene), putative	singleton
Tel 44	Tcruzi_6797	28677	anti-sense	7023	8048	1025	Tc00.1047053506063.31	ATP-dependent DEAD/H RNA helicase (pseudogene), putative	singleton
Tel 44	Tcruzi_6797	28677	anti-sense	8925	11813	2888	Tc00.1047053506063.34	hypothetical protein, conserved (pseudogene)	3-way COG [Lm+Tb+Tc]
Tel 44	Tcruzi_6797	28677		11900	12350	450		SIRE
Tel 44	Tcruzi_6797	28677	anti-sense	12521	15577	3056	Tc00.1047053506063.50	retrotransposon hot spot protein (RHS, pseudogene), putative	singleton
Tel 44	Tcruzi_6797	28677	anti-sense	17958	28340	10382	Tc00.1047053506063.59	dispersed gene family protein 1 (DGF-1), putative	singleton
Tel 45	TcChr40-S	2036758		1139001	1139181	180		telomeric_repeats
Tel 45	TcChr40-S	2036758		1138813	1139002	189		Telomeric junction
Tel 45	TcChr40-S	2036758	sense	1133828	1137976	4148	Tc00.1047053507625.10	retrotransposon hot spot (RHS) protein, putative	singleton
Tel 45	TcChr40-S	2036758		1132596	1133039	443		SIRE
Tel 45	TcChr40-S	2036758	sense	1125103	1132452	7349	Tc00.1047053507625.60	dispersed gene family protein 1 (DGF-1, pseudogene), putative	singleton
Tel 45	TcChr40-S	2036758	sense	1122694	1123308	614	Tc00.1047053507625.70	hypothetical protein, conserved	3-way COG [Lm+Tb+Tc]
Tel 45	TcChr40-S	2036758	sense	1119721	1122399	2678	Tc00.1047053507625.80	hypothetical protein, conserved	3-way COG [Lm+Tb+Tc]
Tel 45	TcChr40-S	2036758	sense	1118678	1119463	785	Tc00.1047053507625.84	hypothetical protein, conserved	3-way COG [Lm+Tb+Tc]
Tel 45	TcChr40-S	2036758	sense	1117533	1118045	512	Tc00.1047053507625.90	hypothetical protein, conserved	2-way COG [Tb+Tc]
Tel 45	TcChr40-S	2036758	sense	1114968	1117049	2081	Tc00.1047053507625.99	gamma-glutamylcysteine synthetase, putative	3-way COG [Lm+Tb+Tc]
Tel 45	TcChr40-S	2036758	sense	1112472	1114601	2129	Tc00.1047053507625.110	chaperone DnaJ protein, putative	3-way COG [Lm+Tb+Tc]
Tel 45	TcChr40-S	2036758	sense	1111901	1112347	446	Tc00.1047053507625.120	hypothetical protein, conserved	2-way COG [Lm+Tc]
Tel 45	TcChr40-S	2036758	sense	1110919	1111698	779	Tc00.1047053507625.130	hypothetical protein, conserved	3-way COG [Lm+Tb+Tc]
Tel 45	TcChr40-S	2036758	sense	1108850	1110403	1553	Tc00.1047053507625.140	membrane transporter protein, putative	3-way COG [Lm+Tb+Tc]
Tel 45	TcChr40-S	2036758	sense	1107627	1108307	680	Tc00.1047053507625.150	hypothetical protein, conserved	3-way COG [Lm+Tb+Tc]
Tel 45	TcChr40-S	2036758	sense	1106960	1107388	428	Tc00.1047053507625.160	hypothetical protein, conserved	3-way COG [Lm+Tb+Tc]
Tel 45	TcChr40-S	2036758	sense	1104588	1106531	1943	Tc00.1047053507625.170	hypothetical protein, conserved	3-way COG [Lm+Tb+Tc]
Tel 45	TcChr40-S	2036758	sense	1101445	1104075	2630	Tc00.1047053507625.180	kinesin, putative	3-way COG [Lm+Tb+Tc]
Tel 46	TcChr19-P	671453	sense	582072	585395	3323	Tc00.1047053508967.20	dispersed gene family protein 1 (DGF-1), putative	singleton
Tel 46	TcChr19-P	671453	sense	580026	581969	1943	Tc00.1047053508969.20	dispersed gene family protein 1 (DGF-1, pseudogene), putative	singleton
Tel 46	TcChr19-P	671453	sense	576644	578251	1607	Tc00.1047053508969.30	retrotransposon hot spot protein (RHS, pseudogene), putative	singleton
Tel 46	TcChr19-P	671453	sense	573398	574606	1208	Tc00.1047053508969.40	dispersed gene family protein 1 (DGF-1), putative	singleton
Tel 46	TcChr19-P	671453		573098	573289	191		telomeric_repeats
Tel 46	TcChr19-P			572911	573096	185		Telomeric junction
Tel 46	TcChr19-P	671453	sense	569139	572075	2936	Tc00.1047053511391.10	retrotransposon hot spot protein (RHS, pseudogene), putative	singleton
Tel 46	TcChr19-P	671453	sense	556376	566844	10468	Tc00.1047053511391.24	dispersed gene family protein 1 (DGF-1, pseudogene), putative	singleton
Tel 46	TcChr19-P	671453	sense	550654	552888	2234	Tc00.1047053511391.60	Tc85-11 (pseudogene), putative	singleton
Tel 46	TcChr19-P	671453	anti-sense	547952	548422	470	Tc00.1047053511391.80	hypothetical protein	singleton
Tel 46	TcChr19-P	671453	anti-sense	545576	547465	1889	Tc00.1047053511391.90	endosomal integral membrane protein, putative	3-way COG [Lm+Tb+Tc]
Tel 46	TcChr19-P	671453	anti-sense	544500	545279	779	Tc00.1047053511391.100	hypothetical protein, conserved	3-way COG [Lm+Tb+Tc]
Tel 46	TcChr19-P	671453	anti-sense	543386	544264	878	Tc00.1047053511391.110	hypothetical protein, conserved	3-way COG [Lm+Tb+Tc]
Tel 46	TcChr19-P	671453	anti-sense	541212	542396	1184	Tc00.1047053511391.120	glutamamyl carboxypeptidase, putative	3-way COG [Lm+Tb+Tc]
Tel 46	TcChr19-P	671453	anti-sense	539541	540677	1136	Tc00.1047053511391.130	hypothetical protein, conserved	3-way COG [Lm+Tb+Tc]
Tel 46	TcChr19-P	671453	anti-sense	536378	539272	2894	Tc00.1047053511391.140	alpha-adaptin-like, putative	2-way COG [Lm+Tc]
Tel 46	TcChr19-P	671453	anti-sense	533680	534456	776	Tc00.1047053511391.160	cytochrome c1, heme protein, mitochondrial precursor, putative	3-way COG [Lm+Tb+Tc]
Tel 46	TcChr19-P	671453	anti-sense	532490	533095	605	Tc00.1047053511391.170	hypothetical protein, conserved	3-way COG [Lm+Tb+Tc]
Tel 46	TcChr19-P	671453	anti-sense	530305	532152	1847	Tc00.1047053511391.180	Golgi/lysosome glycoprotein, putative	3-way COG [Lm+Tb+Tc]
Tel 46	TcChr19-P	671453	anti-sense	526264	529338	3074	Tc00.1047053511391.200	pitrilysin-like metalloprotease, putative	3-way COG [Lm+Tb+Tc]
Tel 47	TcChr21-S	704148	anti-sense	101	2641	2540	Tc00.1047053507445.9	dispersed gene family protein 1 (DGF-1), putative	singleton
Tel 47	TcChr21-S	704149	anti-sense	5257	6579	1322	Tc00.1047053507445.20	Sialidase homolog P85.1 (TESA) (pseudogene), putative;	singleton
Tel 47	TcChr21-S	704150	anti-sense	6842	7840	998	Tc00.1047053507445.30	CRP (pseudogene), putative	singleton
Tel 47	TcChr21-S	704151	anti-sense	9217	12183	2966	Tc00.1047053507445.50	myosin heavy chain, putative	singleton
Tel 47	TcChr21-S	704148	sense	13233	16034	2801	Tc00.1047053507475.30	retrotransposon hot spot protein (RHS, pseudogene), putative	singleton
Tel 47	TcChr21-S	704148	sense	20468	30892	10424	Tc00.1047053507477.10	dispersed gene family protein 1 (DGF-1), putative	singleton
Tel 47	TcChr21-S	704148		31667	32109	442		SIRE
Tel 47	TcChr21-S	704148	sense	32434	38398	5964	Tc00.1047053507477.20	hypothetical protein, conserved (pseudogene)	3-way COG [Lm+Tb+Tc]
Tel 47	TcChr21-S	704148	sense	38499	38981	482	Tc00.1047053509465.10	hypothetical protein, conserved	3-way COG [Lm+Tb+Tc]
Tel 47	TcChr21-S	704148	sense	42840	45278	2438	Tc00.1047053507479.20	SA85.1, putative	singleton
Tel 47	TcChr21-S	704148	sense	49106	51753	2647	Tc00.1047053507479.29	retrotransposon hot spot protein (RHS, pseudogene), putative	singleton
Tel 47	TcChr21-S	704148	sense	52271	56431	4160		VIPER/ SIRE
Tel 47	TcChr21-S	704148	sense	58023	59048	1025	Tc00.1047053507479.51	beta galactofuranosyl glycosyltransferase, putative	singleton
Tel 47	TcChr21-S	704148	sense	61846	64692	2846	Tc00.1047053507479.70	Tcc1J12.1, putative	singleton
Tel 47	TcChr21-S	704148		66333	66519	186		Telomeric junction
Tel 47	TcChr21-S	704148		66524	67039	515		telomeric_repeats
Tel 47	TcChr21-S	704149	anti-sense	73355	74182	827	Tc00.1047053463155.10	retrotransposon hot spot protein (RHS, pseudogene), putative	singleton
Tel 47	TcChr21-S	704150	anti-sense	74987	77950	2963	Tc00.1047053463155.20	retrotransposon hot spot (RHS) protein, putative	singleton
Tel 47	TcChr21-S	704151	anti-sense	79479	82052	2573	Tc00.1047053463155.40	glycine dehydrogenase (decarboxylating) (pseudogene), putative	3-way COG [Lm+Tb+Tc]
Tel 47	TcChr21-S	704152	sense	89522	90820	1298	Tc00.1047053505063.30	mucin-associated surface protein (MASP, pseudogene), putative	singleton
Tel 47	TcChr21-S	704153	anti-sense	96510	99950	3440	Tc00.1047053506947.110	myosin heavy chain (pseudogene), putative,myosin heavy chain, putative	singleton
Tel 48	TcChr27-S	850241		106	267	161		telomeric_repeats CCCTAA (27)
Tel 48	TcChr27-S	850241		268	461	193		Telomeric junction
Tel 48	TcChr27-S	850241	anti-sense	1297	2442	1145	Tc00.1047053508037.10	retrotransposon hot spot (RHS) protein, putative	singleton
Tel 48	TcChr27-S	850241	anti-sense	2546	3718	1172	Tc00.1047053508039.10	retrotransposon hot spot protein (RHS, pseudogene), putative	singleton
Tel 48	TcChr27-S	850241		3822	4146	324		SIRE
Tel 48	TcChr27-S	850241	anti-sense	4547	6529	1982	Tc00.1047053508039.30	retrotransposon hot spot (RHS) protein, putative	singleton
Tel 48	TcChr27-S	850241	anti-sense	9622	10860	1238	Tc00.1047053508039.50	dispersed gene family protein 1 (DGF-1, pseudogene), putative	singleton
Tel 48	TcChr27-S	850241		11475	12377	902		VIPER/SIRE
Tel 48	TcChr27-S	850241	anti-sense	13541	13837	296	Tc00.1047053508039.70	hypothetical protein, conserved	3-way COG [Lm+Tb+Tc]*
Tel 48	TcChr27-S	850241	anti-sense	14611	15180	569	Tc00.1047053508039.90	phosphoinositide-specific phospholipase C (pseudogene), putative	singleton
Tel 48	TcChr27-S	850241	anti-sense	15281	15360	79		telomeric_repeats CCCTAA (13)
Tel 48	TcChr27-S	850241		15361	15552	191		Telomeric junction
Tel 48	TcChr27-S	850241	anti-sense	16263	19013	2750	Tc00.1047053504149.220	retrotransposon hot spot protein (RHS, pseudogene), putative	singleton
Tel 48	TcChr27-S	850241	anti-sense	20981	21484	503	Tc00.1047053504149.210	N-acetyltransferase complex ARD1 subunit (pseudogene), putative	singleton
Tel 48	TcChr27-S	850241	anti-sense	21630	22658	1028	Tc00.1047053504149.201	ATP-dependent DEAD/H RNA helicase (pseudogene), putative	singleton
Tel 48	TcChr27-S	850241	anti-sense	23533	26421	2888	Tc00.1047053504149.190	hypothetical protein, conserved (pseudogene)	3-way COG [Lm+Tb+Tc]
Tel 48	TcChr27-S	850241	anti-sense	26523	29433	2910		VIPER/SIRE
Tel 48	TcChr27-S	850241	anti-sense	31662	31958	296	Tc00.1047053504149.175	hypothetical protein, conserved	3-way COG [Lm+Tb+Tc]*
Tel 48	TcChr27-S	850241	anti-sense	32750	34912	2162	Tc00.1047053504149.160	phosphoinositide-specific phospholipase C, putative	3-way COG [Lm+Tb+Tc]
Tel 48	TcChr27-S	850241	anti-sense	35196	36380	1184	Tc00.1047053504149.150	hypothetical protein, conserved	3-way COG [Lm+Tb+Tc]
Tel 48	TcChr27-S	850241	anti-sense	37071	38897	1826	Tc00.1047053504149.140	hypothetical protein, conserved	3-way COG [Lm+Tb+Tc]
Tel 48	TcChr27-S	850241	anti-sense	39098	40477	1379	Tc00.1047053504149.130	hypothetical protein, conserved	3-way COG [Lm+Tb+Tc]
Tel 48	TcChr27-S	850241	anti-sense	40936	41508	572	Tc00.1047053504149.124	hypothetical protein, conserved	3-way COG [Lm+Tb+Tc]
Tel 48	TcChr27-S	850241	anti-sense	42318	43160	842	Tc00.1047053504149.117	hypothetical protein, conserved	2-way COG [Tb+Tc]
Tel 48	TcChr27-S	850241	anti-sense	44184	44864	680	Tc00.1047053504149.110	GTP-binding protein, putative	2-way COG [Tb+Tc]
Tel 48	TcChr27-S	850241	anti-sense	45484	45756	272		SIRE
Tel 48	TcChr27-S	850241	anti-sense	45818	47836	2018	Tc00.1047053504149.100	hypothetical protein, conserved	3-way COG [Lm+Tb+Tc]
Tel 48	TcChr27-S	850241	anti-sense	48154	53391	5237	Tc00.1047053504149.90	hypothetical protein, conserved	3-way COG [Lm+Tb+Tc]
Tel 49	TcChr31-P	947489	anti-sense	1304	1579	275	Tc00.1047053448329.10	amastigote cytoplasmic antigen; GP90 (pseudogene), putative	singleton
Tel 49	TcChr31-P	947488	anti-sense	1680	3637	1957	Tc00.1047053509417.9	Tc85-11, putative	singleton
Tel 49	TcChr31-P	947487	anti-sense	4911	7457	2546	Tc00.1047053509417.30	retrotransposon hot spot protein (RHS, pseudogene), putative	singleton
Tel 49	TcChr31-P	947486	anti-sense	16113	16562	449	Tc00.1047053505267.10	SA85.1 (pseudogene), putative	singleton
Tel 49	TcChr31-P	947485	anti-sense	16673	18493	1820	Tc00.1047053505267.20	SA85.1 (pseudogene), putative	singleton
Tel 49	TcChr31-P	947484	anti-sense	21510	22535	1025	Tc00.1047053505267.30	beta galactofuranosyl glycosyltransferase, putative	2-way COG [Lm+Tc]
Tel 49	TcChr31-P	947483	anti-sense	24437	26230	1793	Tc00.1047053505267.50	mannosyl-oligosaccharide 1,2-alpha-mannosidase IB, putative	2-way COG [Tb+Tc]
Tel 49	TcChr31-P	947482	anti-sense	27054	29564	2510	Tc00.1047053505267.60	Neutral sphingomyelinase activated associated factor-like protein; ASP-4 (pseudogene), putative	singleton
Tel 49	TcChr31-P	947481	anti-sense	30436	33240	2804	Tc00.1047053505267.100	retrotransposon hot spot protein (RHS, pseudogene), putative	singleton
Tel 49	TcChr31-P	947480	anti-sense	33702	39653	5951	Tc00.1047053505267.110	dispersed gene family protein 1 (DGF-1), putative	singleton
Tel 49	TcChr31-P	947479	anti-sense	46118	46435	317	Tc00.1047053410199.50	hypothetical protein	singleton
Tel 49	TcChr31-P	947478	anti-sense	46702	47034	332	Tc00.1047053410199.40	hypothetical protein	singleton
Tel 49	TcChr31-P	947477	anti-sense	47690	48145	455	Tc00.1047053410199.30	CRP (pseudogene), putative	singleton
Tel 49	TcChr31-P	947476	sense	48639	49169	530	Tc00.1047053410199.20	hypothetical protein	singleton
Tel 49	TcChr31-P	947475	anti-sense	49324	49785	461	Tc00.1047053410199.10	hypothetical protein	singleton
Tel 49	TcChr31-P	947474	sense	50514	51110	596	Tc00.1047053410199.7	hypothetical protein	singleton
Tel 49	TcChr31-P	947473	sense	51828	52433	605	Tc00.1047053410199.4	kinase, putative	3-way COG [Lm+Tb+Tc]
Tel 49				52606	52647	41		Telomeric repeats
Tel 49				52650	52837	187		Telomeric junction
Tel 49	TcChr31-P	947472	anti-sense	53479	54518	1039	Tc00.1047053506421.10	retrotransposon hot spot (RHS) protein, putative	singleton
Tel 49	TcChr31-P	947472	anti-sense	54619	56433	1814	Tc00.1047053509917.19	retrotransposon hot spot (RHS) protein, putative	singleton
Tel 49	TcChr31-P	947472	anti-sense	58328	58939	611	Tc00.1047053509917.12	N-acetyltransferase complex ARD1 subunit (pseudogene), putative	singleton
Tel 49	TcChr31-P	947472	anti-sense	58965	61268	2303	Tc00.1047053509917.6	ATP-dependent DEAD/H RNA helicase (pseudogene), putative	singleton
Tel 49	TcChr31-P	947472	anti-sense	61369	63645	2276	Tc00.1047053509915.80	hypothetical protein, conserved (pseudogene)	3-way COG [Lm+Tb+Tc]
Tel 49	TcChr31-P	947472		63744	64078	334		VIPER/SIRE
Tel 49	TcChr31-P	947472	anti-sense	64469	66235	1766	Tc00.1047053509915.60	retrotransposon hot spot (RHS) protein, putative	singleton
Tel 49	TcChr31-P	947472	anti-sense	69650	71776	2126	Tc00.1047053509915.55	ASP-2(pseudogene), putative	singleton
Tel 49	TcChr31-P	947472	anti-sense	73994	76342	2348	Tc00.1047053509915.50	Tc85-11 (pseudogene), putative	singleton
Tel 49	TcChr31-P	947472	anti-sense	77490	80768	3278	Tc00.1047053509915.35	hypothetical protein, conserved (pseudogene)	singleton
Tel 49	TcChr31-P	947472	anti-sense	84056	94486	10430	Tc00.1047053509915.20	dispersed gene family protein 1 (DGF-1), putative	singleton
Tel 49	TcChr31-P	947472	anti-sense	96035	96937	902	Tc00.1047053509915.10	CRP (pseudogene), putative	singleton
Tel 49	TcChr31-P	947472	sense	99870	102822	2952	Tc00.1047053509913.30	hypothetical protein, conserved	3-way COG [Lm+Tb+Tc]
Tel 49	TcChr31-P	947472	sense	103175	103528	353	Tc00.1047053509913.24	dynein light chain 2B, cytoplasmic, putative	3-way COG [Lm+Tb+Tc]
Tel 49	TcChr31-P	947472	sense	103794	104942	1148	Tc00.1047053509913.20	hypothetical protein, conserved	3-way COG [Lm+Tb+Tc]
Tel 49	TcChr31-P	947472	sense	105248	107287	2039	Tc00.1047053509913.10	3-methylcrotonyl-CoA carboxylase, putative	3-way COG [Lm+Tb+Tc]
Tel 49	TcChr31-P	947472	sense	108406	110622	2216	Tc00.1047053509911.130	hypothetical protein, conserved	3-way COG [Lm+Tb+Tc]
Tel 49	TcChr31-P	947472	sense	111080	111421	341	Tc00.1047053509911.124	hypothetical protein, conserved	2-way COG [Tb+Tc]
Tel 49	TcChr31-P	947472	sense	112593	117548	4955	Tc00.1047053509911.120	hypothetical protein	singleton
Tel 49	TcChr31-P	947472	sense	117773	118303	530	Tc00.1047053509911.110	hypothetical protein, conserved	3-way COG [Lm+Tb+Tc]
Tel 49	TcChr31-P	947472	sense	118516	119145	629	Tc00.1047053509911.100	chaperone DnaJ protein, putative	3-way COG [Lm+Tb+Tc]
