# Supplementary material for: Anatomy and evolution of telomeric and subtelomeric regions in the human protozoan parasite Trypanosoma cruzi
Source: BMC Genomics. 2012 Jun 8;13:229. doi: 10.1186/1471-2164-13-229 (PMC3418195; doi:10.1186/1471-2164-13-229)
Supplement: Additional file 4 — Subtelomeric DGF-1 genes. A list of DGF-1 genes found in the subtelomeric regions, including annotation (TriTryp DB), locus_id, locus size, chromosome-sized scaffolds (TcChr) location, genomic location and gene integrity. [file 1471-2164-13-229-S4.xls]

## Sheet: Additional file 4
Chromosomal end	chromsosome/ contig	Gene locus		locus size (bp)	Locus id	Annotation in TryTripDB	gene integrity
Tel1	TcChr9-P	43140	53597	10457	Tc00.1047053505997.174	dispersed gene family protein 1 (DGF-1), putative	complete
Tel2	TcChr11-S	71676	82139	10463	Tc00.1047053510307.330	dispersed gene family protein 1 (DGF-1), putative	complete
Tel2	TcChr11-S	105002	108127	3125	Tc00.1047053504887.10	dispersed gene family protein 1 (DGF-1), putative	incomplete
Tel2	TcChr11-S	108228	111348	3120	Tc00.1047053507243.9	dispersed gene family protein 1 (DGF-1), putative	complete
Tel3	TcChr19-S	628055	638425	10370	Tc00.1047053510449.10	dispersed gene family protein 1 (DGF-1), putative	complete
Tel3	TcChr19-S	621664	623307	1643	Tc00.1047053510447.10	dispersed gene family protein 1 (DGF-1), putative	incomplete
Tel3	TcChr19-S	613507	621561	8054	Tc00.1047053508283.69	dispersed gene family protein 1 (DGF-1), putative	complete
Tel3	TcChr19-S	589443	599807	10364	Tc00.1047053508283.10	dispersed gene family protein 1 (DGF-1), putative	complete
Tel3	TcChr19-S	586278	588483	2205	Tc00.1047053508281.9	dispersed gene family protein 1 (DGF-1), putative	incomplete
Tel3	TcChr19-S	584570	586174	1604	Tc00.1047053466007.9	dispersed gene family protein 1 (DGF-1), putative	incomplete
Tel3	TcChr19-S	574742	579147	4405	Tc00.1047053505607.9	dispersed gene family protein 1 (DGF-1), putative	complete
Tel3	TcChr19-S	541838	548110	6272	Tc00.1047053510005.50	dispersed gene family protein 1 (DGF-1), putative	incomplete
Tel3	TcChr19-S	531839	536745	4906	Tc00.1047053506487.24	dispersed gene family protein 1 (DGF-1), putative	complete
Tel4	TcChr22-P	65872	72456	6584	Tc00.1047053506323.10	dispersed gene family protein 1 (DGF-1, pseudogene), putative	incomplete
Tel4	TcChr22-P	72562	77169	4607	Tc00.1047053505401.19	dispersed gene family protein 1 (DGF-1), putative	complete
Tel4	TcChr22-P	83468	84157	689	Tc00.1047053505401.40	dispersed gene family protein 1 (DGF-1), putative	incomplete
Tel4	TcChr22-P	91272	97751	6479	Tc00.1047053507587.24	dispersed gene family protein 1 (DGF-1), putative	complete
Tel4	TcChr22-P	107365	108372	1007	Tc00.1047053508651.10	dispersed gene family protein 1 (DGF-1, pseudogene), putative	incomplete
Tel5	TcChr25-P	39092	47514	8422	Tc00.1047053508629.10	dispersed gene family protein 1 (DGF-1), putative	incomplete
Tel5	TcChr25-P	47616	49321	1705	Tc00.1047053507203.9	dispersed gene family protein 1 (DGF-1), putative	complete
Tel5	TcChr25-P	53591	59093	5502	Tc00.1047053507201.9	dispersed gene family protein 1 (DGF-1), putative	incomplete
Tel6	TcChr28-P	824891	826483	1592	Tc00.1047053507167.120	dispersed gene family protein 1 (DGF-1), putative	complete
Tel6	TcChr28-P	805796	816094	10298	Tc00.1047053507167.169	dispersed gene family protein 1 (DGF-1), putative	complete
Tel6	TcChr28-P	765552	775910	10358	Tc00.1047053509295.10	dispersed gene family protein 1 (DGF-1), putative	complete
Tel6	TcChr28-P	743192	743817	625	Tc00.1047053509295.110	dispersed gene family protein 1 (DGF-1, pseudogene), putative	incomplete
Tel6	TcChr28-P	714922	723117	8195	Tc00.1047053509223.10	dispersed gene family protein 1 (DGF-1, pseudogene), putative	incomplete
Tel6	TcChr28-P	706910	707848	938	Tc00.1047053398099.10	dispersed gene family protein 1 (DGF-1, pseudogene), putative	incomplete
Tel6	TcChr28-P	695948	698479	2531	Tc00.1047053510633.9	dispersed gene family protein 1 (DGF-1), putative	complete
Tel6	TcChr28-P	683411	685088	1677	Tc00.1047053504067.10	dispersed gene family protein 1 (DGF-1), putative	incomplete
Tel6	TcChr28-P	682218	683310	1092	Tc00.1047053483581.9	dispersed gene family protein 1, DGF-1, putative	incomplete
Tel6	TcChr28-P	675892	682115	6223	Tc00.1047053508399.49	dispersed gene family protein 1, DGF-1, putative	complete
Tel7	TcChr38-S	32260	41799	9539	Tc00.1047053511469.110	dispersed gene family protein 1 (DGF-1), putative	complete
Tel8	TcChr31-P	898398	908777	10379	Tc00.1047053506159.30	dispersed gene family protein 1 (DGF-1), putative	complete
Tel8	TcChr31-P	881293	891588	10295	Tc00.1047053504689.60	dispersed gene family protein 1 (DGF-1), putative	complete
Tel9	TcChr35-S	1168695	1174010	5315	Tc00.1047053510913.10	dispersed gene family protein 1 (DGF-1), putative	incomplete
Tel9	TcChr35-S	1137248	1147531	10283	Tc00.1047053508607.30	dispersed gene family protein 1 (DGF-1), putative	complete
Tel12	TcChr6-S	373273	375450	2177	Tc00.1047053506129.10	dispersed gene family protein 1 (DGF-1, pseudogene), putative	complete
Tel12	TcChr6-S	372113	373042	929	Tc00.1047053506129.20	dispersed gene family protein 1 (DGF-1, pseudogene), putative	complete
Tel13	TcChr26-P	779670	790004	10334	Tc00.1047053509875.20	dispersed gene family protein 1 (DGF-1), putative	complete
Tel13	TcChr26-P	735628	746001	10373	Tc00.1047053509875.160	dispersed gene family protein 1 (DGF-1), putative	complete
Tel14	TcChr33-S	45235	48747	3512	Tc00.1047053511585.260	dispersed gene family protein 1 (DGF-1, pseudogene), putative	incomplete
Tel15	TcChr34-S	30431	40882	10451	Tc00.1047053507875.90	dispersed gene family protein 1 (DGF-1, pseudogene), putative	incomplete
Tel16	TcChr35-P	78604	89016	10412	Tc00.1047053508707.10	dispersed gene family protein 1 (DGF-1), putative	complete
Tel17	TcChr37-S	60752	71128	10376	Tc00.1047053507611.199	dispersed gene family protein 1 (DGF-1), putative	complete
Tel18	TcChr40-P	42064	52443	10379	Tc00.1047053506331.174	dispersed gene family protein 1 (DGF-1, pseudogene), putative	incomplete
Tel19	TcChr17-S	625292	635740	10448	Tc00.1047053507975.40	dispersed gene family protein 1 (DGF-1), putative	complete
Tel20	TcChr23-S	600223	610602	10379	Tc00.1047053509735.84	dispersed gene family protein 1 (DGF-1), putative	complete
Tel20	TcChr23-S	563795	565235	1440	Tc00.1047053419637.9	dispersed gene family protein 1 (DGF-1), putative	incomplete
Tel20	TcChr23-S	556752	563694	6942	Tc00.1047053509845.9	dispersed gene family protein 1 (DGF-1), putative	incomplete
Tel21	TcChr25-S	675331	685626	10295	Tc00.1047053508559.29	dispersed gene family protein 1 (DGF-1), putative	complete
Tel21	TcChr25-S	666509	668580	2071	Tc00.1047053417203.9	dispersed gene family protein 1 (DGF-1), putative	incomplete
Tel22	TcChr36-P	1158920	1169344	10424	Tc00.1047053506191.39	dispersed gene family protein 1 (DGF-1), putative	complete
Tel23	TcChr39-P	1838054	1848415	10361	Tc00.1047053506241.19	dispersed gene family protein 1 (DGF-1), putative	complete
Tel33	Tcruzi_8424	8723	10189	1466	Tc00.1047053510543.50	dispersed gene family protein 1 (DGF-1), putative	complete
Tel34	TcChr25-S	11421	13256	1835	Tc00.1047053507595.10	dispersed gene family protein 1 (DGF-1, pseudogene), putative	incomplete
Tel34	TcChr25-S	13358	18044	4686	Tc00.1047053506117.9	dispersed gene family protein 1 (DGF-1), putative	incomplete
Tel34	TcChr25-S	13358	18045	4687	Tc00.1047053507725.9	dispersed gene family protein 1 (DGF-1, pseudogene), putative	incomplete
Tel34	TcChr25-S	18147	19873	1726	Tc00.1047053507229.29	dispersed gene family protein 1 (DGF-1), putative	complete
Tel34	TcChr25-S	26193	36623	10430	Tc00.1047053507229.20	dispersed gene family protein 1 (DGF-1, pseudogene), putative	incomplete
Tel44	Tcruzi_6797	17958	28340	10382	Tc00.1047053506063.59	dispersed gene family protein 1 (DGF-1), putative	complete
Tel45	TcChr40-S	1125103	1132452	7349	Tc00.1047053507625.60	dispersed gene family protein 1 (DGF-1, pseudogene), putative	incomplete
Tel 46	TcChr19-P	582072	585395	3323	Tc00.1047053508967.20	dispersed gene family protein 1 (DGF-1), putative	incomplete
Tel 46	TcChr19-P	580026	581969	1943	Tc00.1047053508969.20	dispersed gene family protein 1 (DGF-1, pseudogene), putative	incomplete
Tel 46	TcChr19-P	573398	574606	1208	Tc00.1047053508969.40	dispersed gene family protein 1 (DGF-1), putative	incomplete
Tel 46	TcChr19-P	556376	566844	10468	Tc00.1047053511391.24	dispersed gene family protein 1 (DGF-1, pseudogene), putative	incomplete
Tel 47	TcChr21-S	101	2641	2540	Tc00.1047053507445.9	dispersed gene family protein 1 (DGF-1), putative	complete
Tel 47	TcChr21-S	20468	30892	10424	Tc00.1047053507477.10	dispersed gene family protein 1 (DGF-1), putative	complete
Tel 48	TcChr27-S	9622	10860	1238	Tc00.1047053508039.50	dispersed gene family protein 1 (DGF-1, pseudogene), putative	incomplete
Tel 49	TcChr31-P	33702	39653	5951	Tc00.1047053505267.110	dispersed gene family protein 1 (DGF-1), putative	incomplete
Tel 49	TcChr31-P	84056	94486	10430	Tc00.1047053509915.20	dispersed gene family protein 1 (DGF-1), putative	complete
