# Supplementary material for: Anatomy and evolution of telomeric and subtelomeric regions in the human protozoan parasite Trypanosoma cruzi
Source: BMC Genomics. 2012 Jun 8;13:229. doi: 10.1186/1471-2164-13-229 (PMC3418195; doi:10.1186/1471-2164-13-229)
Supplement: Additional file 5 — Subtelomeric RHS genes. A complete list of RHS family genes found in the subtelomeric regions, including annotation (TriTrypDB), locus_id, locus size, chromosome-sized scaffolds (TcChr) location, genomic location and gene integrity. [file 1471-2164-13-229-S5.xls]

## Sheet: Additional file 5
Chromosomal end	chromsosome/ contig	Gene locus		locus size (bp)	Locus id	Annotation in TryTripDB	gene integrity
Tel1	TcChr9-P	1289	4036	2747	Tc00.1047053505997.10	retrotransposon hot spot (RHS) protein, putative	complete
Tel1	TcChr9-P	12280	14595	2315	Tc00.1047053505997.60	retrotransposon hot spot (RHS) protein, putative	complete
Tel1	TcChr9-P	38050	40883	2833	Tc00.1047053505997.160	retrotransposon hot spot protein (RHS, pseudogene), putative	incomplete
Tel1	TcChr9-P	25282	28068	2786	Tc00.1047053505997.100	retrotransposon hot spot protein (RHS, pseudogene), putative	incomplete
Tel1	TcChr9-P	55331	57748	2417	Tc00.1047053505997.190	retrotransposon hot spot protein (RHS, pseudogene), putative	incomplete
Tel2	TcChr11-S	43370	45706	2336	Tc00.1047053510307.220	retrotransposon hot spot (RHS) protein, putative	complete
Tel2	TcChr11-S	115973	117865	1892	Tc00.1047053509349.20	retrotransposon hot spot (RHS) protein, putative	complete
Tel2	TcChr11-S	12237	15107	2870	Tc00.1047053510307.60	retrotransposon hot spot protein (RHS, pseudogene), putative	incomplete
Tel2	TcChr11-S	23298	26060	2762	Tc00.1047053510307.140	retrotransposon hot spot protein (RHS, pseudogene), putative	incomplete
Tel2	TcChr11-S	66416	68416	2000	Tc00.1047053510307.320	retrotransposon hot spot protein (RHS, pseudogene), putative	incomplete
Tel2	TcChr11-S	83233	83691	458	Tc00.1047053510307.352	retrotransposon hot spot protein (RHS, pseudogene), putative	incomplete
Tel3	TcChr19-S	550602	553364	2762	Tc00.1047053510005.41	retrotransposon hot spot (RHS) protein, putative	complete
Tel3	TcChr19-S	653962	655728	1766	Tc00.1047053508285.10	retrotransposon hot spot (RHS) protein, putative	complete
Tel3	TcChr19-S	537914	540826	2912	Tc00.1047053504139.10	retrotransposon hot spot protein (RHS, pseudogene), putative	incomplete
Tel3	TcChr19-S	663544	665511	1967	Tc00.1047053508285.50	retrotransposon hot spot protein (RHS, pseudogene), putative	incomplete
Tel3	TcChr19-S	555234	557090	1856	Tc00.1047053510005.30	retrotransposon hot spot protein (RHS, pseudogene), putative	incomplete
Tel3	TcChr19-S	662509	663276	767	Tc00.1047053508285.40	retrotransposon hot spot protein (RHS, pseudogene), putative	incomplete
Tel3	TcChr19-S	611934	612431	497	Tc00.1047053508283.60	retrotransposon hot spot protein (RHS, pseudogene), putative	incomplete
Tel4	TcChr22-P	62292	65081	2789	Tc00.1047053506323.30	retrotransposon hot spot (RHS) protein, putative	complete
Tel4	TcChr22-P	12766	13820	1054	Tc00.1047053503445.9	retrotransposon hot spot (RHS) protein, putative	complete
Tel4	TcChr22-P	35924	38827	2903	Tc00.1047053509725.80	retrotransposon hot spot protein (RHS, pseudogene), putative	incomplete
Tel4	TcChr22-P	1453	3783	2330	Tc00.1047053506325.40	retrotransposon hot spot protein (RHS, pseudogene), putative	incomplete
Tel4	TcChr22-P	21810	22871	1061	Tc00.1047053406933.10	retrotransposon hot spot (RHS) protein, putative	incomplete
Tel4	TcChr22-P	11931	12665	734	Tc00.1047053506325.10	retrotransposon hot spot (RHS) protein, putative	incomplete
Tel4	TcChr22-P	22972	23155	183	Tc00.1047053509727.20	retrotransposon hot spot protein (RHS, pseudogene), putative	incomplete
Tel5	TcChr25-P	6119	9109	2990	Tc00.1047053508631.20	retrotransposon hot spot protein (RHS, pseudogene), putative	incomplete
Tel5	TcChr25-P	33647	35665	2018	Tc00.1047053508629.42	retrotransposon hot spot protein (RHS, pseudogene), putative	incomplete
Tel5	TcChr25-P	23602	25397	1795	Tc00.1047053508629.74	retrotransposon hot spot protein (RHS, pseudogene), putative	incomplete
Tel5	TcChr25-P	35931	36817	886	Tc00.1047053508629.26	retrotransposon hot spot protein (RHS, pseudogene), putative	incomplete
Tel6	TcChr28-P	849015	851849	2834	Tc00.1047053507167.20	retrotransposon hot spot (RHS) protein, putative	complete
Tel6	TcChr28-P	837994	840765	2771	Tc00.1047053507167.70	retrotransposon hot spot (RHS) protein, putative	complete
Tel6	TcChr28-P	747923	750304	2381	Tc00.1047053509295.80	retrotransposon hot spot (RHS) protein, putative	complete
Tel6	TcChr28-P	727477	729858	2381	Tc00.1047053509223.20	retrotransposon hot spot, RHS protein, putative;	complete
Tel6	TcChr28-P	790079	791878	1799	Tc00.1047053507167.240	retrotransposon hot spot (RHS) protein, putative	complete
Tel6	TcChr28-P	827087	829858	2771	Tc00.1047053507167.110	retrotransposon hot spot protein (RHS, pseudogene), putative	incomplete
Tel6	TcChr28-P	818471	821170	2699	Tc00.1047053507167.150	retrotransposon hot spot protein (RHS, pseudogene), putative	incomplete
Tel6	TcChr28-P	708220	710712	2492	Tc00.1047053509221.10	retrotransposon hot spot protein (RHS, pseudogene), putative	incomplete
Tel6	TcChr28-P	688522	690828	2306	Tc00.1047053510631.11	retrotransposon hot spot protein (RHS, pseudogene), putative;	incomplete
Tel6	TcChr28-P	779186	781277	2091	Tc00.1047053509295.5	retrotransposon hot spot protein (RHS, pseudogene), putative	incomplete
Tel7	TcChr38-S	12005	14953	2948	Tc00.1047053511471.120	retrotransposon hot spot protein (RHS, pseudogene), putative	incomplete
Tel7	TcChr38-S	1346	4117	2771	Tc00.1047053511473.10	retrotransposon hot spot protein (RHS, pseudogene), putative	incomplete
Tel8	TcChr31-P	919047	921959	2912	Tc00.1047053506157.30	retrotransposon hot spot protein (RHS, pseudogene), putative	incomplete
Tel8	TcChr31-P	928565	931454	2889	Tc00.1047053509579.30	retrotransposon hot spot protein (RHS, pseudogene), putative	incomplete
Tel8	TcChr31-P	909235	912033	2798	Tc00.1047053506159.10	retrotransposon hot spot protein (RHS, pseudogene), putative	incomplete
Tel9	TcChr35-S	1183688	1185502	1814	Tc00.1047053506047.20	retrotransposon hot spot (RHS) protein, putative	complete
Tel9	TcChr35-S	1130442	1130987	545	Tc00.1047053508607.10	retrotransposon hot spot (RHS) protein, putative	incomplete
Tel9	TcChr35-S	1152030	1153652	1622	Tc00.1047053508607.40	retrotransposon hot spot protein (RHS, pseudogene), putative	incomplete
Tel9	TcChr35-S	1128836	1129891	1055	Tc00.1047053508605.40	retrotransposon hot spot protein (RHS, pseudogene), putative	incomplete
Tel9	TcChr35-S	1121249	1122061	812	Tc00.1047053508605.10	retrotransposon hot spot protein (RHS, pseudogene), putative	incomplete
Tel9	TcChr35-S	1120731	1121147	416	Tc00.1047053510911.58	retrotransposon hot spot protein (RHS, pseudogene), putative	incomplete
Tel10	TcChr13-P	1626	4613	2987	Tc00.1047053507015.10	retrotransposon hot spot (RHS) protein, putative	complete
Tel10	TcChr13-P	10025	11788	1763	Tc00.1047053507015.50	retrotransposon hot spot protein (RHS, pseudogene), putative	incomplete
Tel10	TcChr13-P	21764	23503	1739	Tc00.1047053511807.22	retrotransposon hot spot protein (RHS, pseudogene), putative	incomplete
Tel11	TcChr35-P	1138639	1140600	1961	Tc00.1047053509163.110	retrotransposon hot spot (RHS) protein, putative	complete
Tel11	TcChr35-P	1127446	1130392	2946	Tc00.1047053509163.90	retrotransposon hot spot protein (RHS, pseudogene), putative	incomplete
Tel12	TcChr6-S	385203	388047	2844	Tc00.1047053504049.20	retrotransposon hot spot protein (RHS, pseudogene), putative	incomplete
Tel12	TcChr6-S	348930	351059	2129	Tc00.1047053506129.80	retrotransposon hot spot protein (RHS, pseudogene), putative	incomplete
Tel12	TcChr6-S	376717	378832	2115	Tc00.1047053504049.40	retrotransposon hot spot protein (RHS, pseudogene), putative	incomplete
Tel13	TcChr26-P	793295	794113	818	Tc00.1047053509875.11	retrotransposon hot spot (RHS) protein, putative	incomplete
Tel13	TcChr26-P	757590	760085	2495	Tc00.1047053509875.90	retrotransposon hot spot protein (RHS, pseudogene), putative	incomplete
Tel13	TcChr26-P	748829	751195	2366	Tc00.1047053509875.140	retrotransposon hot spot protein (RHS, pseudogene), putative	incomplete
Tel13	TcChr26-P	794215	795045	830	Tc00.1047053509873.10	retrotransposon hot spot (RHS) protein, putative	incomplete
Tel14	TcChr33-S	31331	33262	1931	Tc00.1047053511585.320	retrotransposon hot spot (RHS) protein, putative	complete
Tel14	TcChr33-S	42014	42976	962	Tc00.1047053511585.269	retrotransposon hot spot protein (RHS, pseudogene), putative	complete
Tel14	TcChr33-S	39727	41742	2015	Tc00.1047053511585.280	retrotransposon hot spot protein (RHS, pseudogene), putative	incomplete
Tel15	TcChr34-S	20007	20561	554	Tc00.1047053507875.140	retrotransposon hot spot protein (RHS, pseudogene), putative	incomplete
Tel15	TcChr34-S	5919	8756	2837	Tc00.1047053507875.210	retrotransposon hot spot protein (RHS, pseudogene), putative	incomplete
Tel15	TcChr34-S	27197	29971	2774	Tc00.1047053507875.110	retrotransposon hot spot protein (RHS, pseudogene), putative	incomplete
Tel16	TcChr35-P	44743	46653	1910	Tc00.1047053511019.74	retrotransposon hot spot protein (RHS, protein), putative	complete
Tel16	TcChr35-P	20869	23148	2279	Tc00.1047053511019.13	retrotransposon hot spot protein (RHS, pseudogene), putative	complete
Tel16	TcChr35-P	48939	52289	3350	Tc00.1047053511019.80	retrotransposon hot spot protein (RHS, protein), putative	complete
Tel16	TcChr35-P	14439	16717	2278	Tc00.1047053508705.10	retrotransposon hot spot protein (RHS, pseudogene), putative	incomplete
Tel16	TcChr35-P	16818	17807	989	Tc00.1047053503591.10	retrotransposon hot spot protein (RHS, pseudogene), putative	incomplete
Tel17	TcChr37-S	1391	4231	2840	Tc00.1047053507611.10	retrotransposon hot spot (RHS) protein, putative	complete
Tel17	TcChr37-S	22921	25602	2681	Tc00.1047053507611.110	retrotransposon hot spot (RHS) protein, putative	complete
Tel17	TcChr37-S	26201	26773	572	Tc00.1047053507611.114	retrotransposon hot spot protein (RHS, pseudogene), putative	incomplete
Tel17	TcChr37-S	55821	58454	2633	Tc00.1047053507611.190	retrotransposon hot spot protein (RHS, pseudogene), putative	incomplete
Tel17	TcChr37-S	44981	45868	887	Tc00.1047053507611.154	retrotransposon hot spot protein (RHS, pseudogene), putative	incomplete
Tel18	TcChr40-P	65139	67475	2336	Tc00.1047053511301.170	retrotransposon hot spot (RHS) protein, putative	complete
Tel18	TcChr40-P	1115	4443	3328	Tc00.1047053506331.20	retrotransposon hot spot protein (RHS, pseudogene), putative	incomplete
Tel18	TcChr40-P	21226	22938	1712	Tc00.1047053506331.104	retrotransposon hot spot protein (RHS, pseudogene), putative	incomplete
Tel19	TcChr17-S	638082	640889	2807	Tc00.1047053507975.10	retrotransposon hot spot protein (RHS, pseudogene), putative	incomplete
Tel19	TcChr17-S	617285	619021	1736	Tc00.1047053507975.70	retrotransposon hot spot protein (RHS, pseudogene), putative	incomplete
Tel20	TcChr23-S	591674	594892	3218	Tc00.1047053509735.120	retrotransposon hot spot (RHS) protein, putative	complete
Tel20	TcChr23-S	622190	625252	3062	Tc00.1047053509735.30	retrotransposon hot spot protein (RHS, pseudogene), putative	incomplete
Tel20	TcChr23-S	612868	615830	2962	Tc00.1047053509735.70	retrotransposon hot spot protein (RHS, pseudogene), putative	incomplete
Tel20	TcChr23-S	582390	585312	2922	Tc00.1047053509735.150	retrotransposon hot spot protein (RHS, pseudogene), putative	incomplete
Tel20	TcChr23-S	554000	556405	2405	Tc00.1047053509847.10	retrotransposon hot spot protein (RHS, pseudogene), putative	incomplete
Tel20	TcChr23-S	576201	577398	1197	Tc00.1047053411337.10	retrotransposon hot spot protein (RHS, pseudogene), putative	incomplete
Tel20	TcChr23-S	577499	578507	1008	Tc00.1047053509737.19	retrotransposon hot spot protein (RHS, pseudogene), putative	incomplete
Tel21	TcChr25-S	700188	702008	1820	Tc00.1047053508559.90	retrotransposon hot spot (RHS) protein, putative	complete
Tel21	TcChr25-S	687994	690966	2972	Tc00.1047053508559.40	retrotransposon hot spot protein (RHS, pseudogene), putative	incomplete
Tel22	TcChr36-P	1172813	1174681	1868	Tc00.1047053506191.20	retrotransposon hot spot protein (RHS, pseudogene), putative	incomplete
Tel23	TcChr39-P	1850483	1852084	1601	Tc00.1047053506241.10	retrotransposon hot spot protein (RHS, pseudogene), putative	incomplete
Tel24	TcChr11-P	502037	504843	2806	Tc00.1047053506443.110	retrotransposon hot spot protein (RHS, pseudogene), putative	incomplete
Tel24	TcChr11-P	510463	512862	2399	Tc00.1047053506443.150	retrotransposon hot spot (RHS) protein, putative	incomplete
Tel25	TcChr22-S	696140	699100	2960	Tc00.1047053506345.30	retrotransposon hot spot protein (RHS, pseudogene), putative	incomplete
Tel25	TcChr22-S	685982	688837	2855	Tc00.1047053506345.70	retrotransposon hot spot protein (RHS, pseudogene), putative	incomplete
Tel26	TcChr27-P	845501	847195	1694	Tc00.1047053508173.20	retrotransposon hot spot protein (RHS, pseudogene), putative	complete
Tel26	TcChr27-P	847454	848494	1040	Tc00.1047053508173.10	retrotransposon hot spot protein (RHS, pseudogene), putative	incomplete
Tel27	TcChr36-S	1168945	1171911	2966	Tc00.1047053507881.20	retrotransposon hot spot (RHS) protein, putative	complete
Tel27	TcChr36-S	1172704	1175231	2527	Tc00.1047053507881.10	retrotransposon hot spot protein (RHS, pseudogene), putative	incomplete
Tel28	TcChr15-P	5578	8397	2819	Tc00.1047053459199.10	retrotransposon hot spot (RHS) protein, putative	complete
Tel29	TcChr13-S	12986	16147	3161	Tc00.1047053510165.110	retrotransposon hot spot (RHS) protein, putative	complete
Tel29	TcChr13-S	21687	23506	1819	Tc00.1047053510165.70	retrotransposon hot spot protein (RHS, pseudogene), putative	incomplete
Tel30	TcChr39-S	1847980	1852491	4511	Tc00.1047053508473.10	retrotransposon hot spot (RHS) protein, putative	complete
Tel30	TcChr39-S	1840004	1842055	2051	Tc00.1047053510769.190	retrotransposon hot spot protein (RHS, pseudogene), putative	incomplete
Tel31	Tcruzi_7430	1704	4543	2839	Tc00.1047053507679.20	retrotransposon hot spot protein (RHS, pseudogene), putative	incomplete
Tel33	Tcruzi_8424	21590	24358	2768	Tc00.1047053510543.90	retrotransposon hot spot (RHS) protein, putative	complete
Tel33	Tcruzi_8424	42281	45115	2834	Tc00.1047053510543.210	retrotransposon hot spot protein (RHS, pseudogene), putative	incomplete
Tel33	Tcruzi_8424	2103	4799	2696	Tc00.1047053510543.10	retrotransposon hot spot protein (RHS, pseudogene), putative	incomplete
Tel33	Tcruzi_8424	10745	13435	2690	Tc00.1047053510543.60	retrotransposon hot spot protein (RHS, pseudogene), putative	incomplete
Tel33	Tcruzi_8424	32681	34459	1778	Tc00.1047053510543.140	retrotransposon hot spot protein (RHS, pseudogene), putative	incomplete
Tel34	TcChr25-S	1384	4342	2958	Tc00.1047053506259.30	retrotransposon hot spot protein (RHS, pseudogene), putative	incomplete
Tel34	TcChr25-S	37210	38268	1058	Tc00.1047053433033.10	retrotransposon hot spot protein (RHS, pseudogene), putative	incomplete
Tel35	TcChr35-S	1460	4216	2756	Tc00.1047053507555.80	retrotransposon hot spot (RHS) protein, putative	complete
Tel36	Tcruzi_149	947	1066	119	Tc00.1047053399245.9	retrotransposon hot spot (RHS) protein, putative	incomplete
Tel37	Tcruzi_2522	899	1231	332	Tc00.1047053443403.9	retrotransposon hot spot (RHS) protein, putative	incomplete
Tel38	Tcruzi_4706	839	3829	2990	Tc00.1047053503695.10	retrotransposon hot spot protein (RHS, pseudogene), putative	incomplete
Tel39	Tcruzi_6314	1699	1904	205	Tc00.1047053504511.9	retrotransposon hot spot protein (RHS - pseudogene), putative	incomplete
Tel40	Tcruzi_6749	1144	4104	2960	Tc00.1047053505953.10	retrotransposon hot spot protein (RHS, pseudogene), putative	incomplete
Tel41	Tcruzi_7734	874	3660	2786	Tc00.1047053508449.20	retrotransposon hot spot protein (RHS, pseudogene), putative	incomplete
Tel42	TcChr21-P	33176	34273	1097	Tc00.1047053416041.24	retrotransposon hot spot protein (RHS - pseudogene), putative	incomplete
Tel44	Tcruzi_6797	12521	15577	3056	Tc00.1047053506063.50	retrotransposon hot spot protein (RHS, pseudogene), putative	incomplete
Tel44	Tcruzi_6797	1644	4394	2750	Tc00.1047053506063.20	retrotransposon hot spot protein (RHS, pseudogene), putative	incomplete
Tel45	TcChr40-S	1133828	1137976	4148	Tc00.1047053507625.10	retrotransposon hot spot (RHS) protein, putative	complete
Tel46	TcChr19-P	569139	572075	2936	Tc00.1047053511391.10	retrotransposon hot spot protein (RHS, pseudogene), putative	incomplete
Tel46	TcChr19-P	576644	578251	1607	Tc00.1047053508969.30	retrotransposon hot spot protein (RHS, pseudogene), putative	incomplete
Tel47	TcChr21-S	74987	77950	2963	Tc00.1047053463155.20	retrotransposon hot spot (RHS) protein, putative	complete
Tel47	TcChr21-S	13233	16034	2801	Tc00.1047053507475.30	retrotransposon hot spot protein (RHS, pseudogene), putative	incomplete
Tel47	TcChr21-S	49106	51753	2647	Tc00.1047053507479.29	retrotransposon hot spot protein (RHS, pseudogene), putative	incomplete
Tel47	TcChr21-S	73355	74182	827	Tc00.1047053463155.10	retrotransposon hot spot protein (RHS, pseudogene), putative	incomplete
Tel48	TcChr27-S	4547	6529	1982	Tc00.1047053508039.30	retrotransposon hot spot (RHS) protein, putative	complete
Tel48	TcChr27-S	16263	19013	2750	Tc00.1047053504149.220	retrotransposon hot spot protein (RHS, pseudogene), putative	incomplete
Tel48	TcChr27-S	2546	3718	1172	Tc00.1047053508039.10	retrotransposon hot spot protein (RHS, pseudogene), putative	incomplete
Tel48	TcChr27-S	1297	2442	1145	Tc00.1047053508037.10	retrotransposon hot spot (RHS) protein, putative	incomplete
Tel49	TcChr31-P	54619	56433	1814	Tc00.1047053509917.19	retrotransposon hot spot (RHS) protein, putative	complete
Tel49	TcChr31-P	64469	66235	1766	Tc00.1047053509915.60	retrotransposon hot spot (RHS) protein, putative	complete
Tel49	TcChr31-P	30436	33240	2804	Tc00.1047053505267.100	retrotransposon hot spot protein (RHS, pseudogene), putative	incomplete
Tel49	TcChr31-P	4911	7457	2546	Tc00.1047053509417.30	retrotransposon hot spot protein (RHS, pseudogene), putative	incomplete
Tel49	TcChr31-P	53479	54518	1039	Tc00.1047053506421.10	retrotransposon hot spot (RHS) protein, putative	incomplete
