# Supplementary material for: Anatomy and evolution of telomeric and subtelomeric regions in the human protozoan parasite Trypanosoma cruzi
Source: BMC Genomics. 2012 Jun 8;13:229. doi: 10.1186/1471-2164-13-229 (PMC3418195; doi:10.1186/1471-2164-13-229)
Supplement: Additional file 6 — Subtelomeric retrotransposons. A complete list of retroelements identified in the subtelomeric regions, including annotation (GIRI DB), locus size, chromosome-sized scaffolds (TcChr) location, genomic location and gene integrity. [file 1471-2164-13-229-S6.xls]

## Sheet: Additional file 6
Telomeric assemble	chromosome contig	contig size	gene locus		locus size (pb)	annotation1	gene integrity
Tel 1	TcChr9-P	509633	11543	12122	579	SIRE	incomplete
Tel 1	TcChr9-P	509633	28282	30414	2132	VIPER/ SIRE	incomplete
Tel 1	TcChr9-P	509633	30414	33637	3223	L1Tc	incomplete
Tel 1	TcChr9-P	509633	35231	37532	2301	VIPER/ SIRE	incomplete
Tel 2	TcChr11-S	526140	8382	9543	1161	VIPER	incomplete
Tel 3	TcChr19-S	671453	656243	656449	206	SIRE	incomplete
Tel 4	TcChr22-P	710777	11231	11819	588	SIRE	incomplete
Tel 4	TcChr22-P	710777	23188	24853	1665	VIPER	incomplete
Tel 5	TcChr25-P	822373	5526	6116	590	SIRE	incomplete
Tel 5	TcChr25-P	822373	32922	33499	577	SIRE	incomplete
Tel 5	TcChr25-P	822373	35669	35931	262	NARTc	incomplete
Tel 6	TcChr28-P	853232	840927	841502	575	VIPER/SIRE	incomplete
Tel 6	TcChr28-P	853232	792350	797172	4822	VIPER/SIRE	incomplete
Tel 6	TcChr28-P	853232	776734	777179	445	SIRE	incomplete
Tel 6	TcChr28-P	853232	751708	754981	3273	VIPER/ SIRE	incomplete
Tel 6	TcChr28-P	853232	745773	747212	1439	SIRE	incomplete
Tel 7	TcChr38-S	1444804	11272	11856	584	VIPER/SIRE	incomplete
Tel 10	TcChr13-P	558364	1137	1389	252	SIRE	incomplete
Tel 10	TcChr13-P	558364	21068	21342	274	SIRE	incomplete
Tel 11	TcChr35-P	1186945	1130928	1131132	204	VIPER/SIRE	incomplete
Tel 11	TcChr35-P	1186945	1112430	1112838	408	SIRE	incomplete
Tel 12	TcChr6-S	389023	370078	370506	428	VIPER/SIRE	incomplete
Tel 12	TcChr6-S	389023	352318	355883	3565	VIPER/SIRE	incomplete
Tel 13	TcChr26-P	801422	766002	768692	2690	VIPER/SIRE	incomplete
Tel 13	TcChr26-P	801422	729504	729937	433	VIPER/SIRE	incomplete
Tel 14	TcChr33-S	1041172	50377	50806	429	VIPER/SIRE	incomplete
Tel 15	TcChr34-S	1065764	52156	52401	245	SIRE	incomplete
Tel 16	TcChr35-P	1186945	10449	13334	2885	VIPER/SIRE	incomplete
Tel 17	TcChr37-S	1355802	35381	39907	4526	VIPER/ SIRE	incomplete
Tel 17	TcChr37-S	1355802	40229	43392	3163	L1Tc	incomplete
Tel 17	TcChr37-S	1355802	94380	98906	4526	VIPER	incomplete
Tel 18	TcChr40-P	2036758	34820	38419	3599	VIPER/SIRE	incomplete
Tel 22	TcChr36-P	1180743	1143378	1144364	986	VIPER/SIRE	incomplete
Tel 24	TcChr11-P	526139	514210	517694	3484	VIPER/SIRE	incomplete
Tel 25	TcChr22-S	710777	674001	674168	167	SIRE	incomplete
Tel 25	TcChr22-S	710777	670831	671109	278	SIRE	incomplete
Tel 25	TcChr22-S	710777	648866	649069	203	SIRE	incomplete
Tel 26	TcChr27-P	850241	848745	849175	430	SIRE	incomplete
Tel 27	TcChr36-S	1180743	1172010	1172420	410	SIRE	incomplete
Tel 27	TcChr36-S	1180743	1143359	1143779	420	SIRE	incomplete
Tel 27	TcChr36-S	1180743	1134152	1134507	355	SIRE	incomplete
Tel 32	TcChr20-S	656798	16894	17335	441	SIRE	incomplete
Tel 33	Tcruzi_8424	46301	24557	25002	445	SIRE	incomplete
Tel 35	TcChr35-S	1186960	14440	18781	4341	VIPER/ SIRE	incomplete
Tel 44	Tcruzi_6797	28677	11900	12350	450	SIRE	incomplete
Tel 45	TcChr40-S	2036758	1132596	1133039	443	SIRE	incomplete
Tel 47	TcChr21-S	704148	31667	32109	442	SIRE	incomplete
Tel 47	TcChr21-S	704148	52271	56431	4160	VIPER/ SIRE	incomplete
Tel 48	TcChr27-S	850241	3822	4146	324	SIRE	incomplete
Tel 48	TcChr27-S	850241	11475	12377	902	VIPER/SIRE	incomplete
Tel 48	TcChr27-S	850241	26523	29433	2910	VIPER/SIRE	incomplete
Tel 48	TcChr27-S	850241	45484	45756	272	SIRE	incomplete
Tel 49	TcChr31-P	947472	63744	64078	334	VIPER/SIRE	incomplete
1: according to the GIRI data bank (http://www.girinst.org/censor/index.php.)
