# Supplementary material for: Anatomy and evolution of telomeric and subtelomeric regions in the human protozoan parasite Trypanosoma cruzi
Source: BMC Genomics. 2012 Jun 8;13:229. doi: 10.1186/1471-2164-13-229 (PMC3418195; doi:10.1186/1471-2164-13-229)
Supplement: Additional file 7 — Subtelomeric trans-sialidases (TS). A complete list of trans-sialidase family members identified in the subtelomeric regions, including locus_id, locus size, chromosome-sized scaffolds (TcChr) location, genomic location, transcript classification, gene integrity and classification according Freitas et al. [23]. [file 1471-2164-13-229-S7.xls]

## Sheet: Additional file 7
telomeric assemble	chromsosome/ contig	Gene locus		locus size (bp)	Locus id	TS classification	TS group 1	gene integrity	classification (complete TS genes)2
Tel1	TcChr9-P	16752	18788	2036	Tc00.1047053505997.65	ASP-2	II	incomplete
Tel1	TcChr9-P	21059	24175	3116	Tc00.1047053505997.80	CRP, putative	III	complete	VIII
Tel2	TcChr11-S	124896	125090	194	Tc00.1047053508091.10	Trans-sialidase homologue (TS-Epi)	I	incomplete
Tel2	TcChr11-S	125194	125799	605	Tc00.1047053510167.37	TS-M1 (TS -Epi)	I	incomplete
Tel2	TcChr11-S	84713	85717	1004	Tc00.1047053506689.10	ASP-1	II	incomplete
Tel2	TcChr11-S	114542	114991	449	Tc00.1047053509349.10	ASP-2	II	incomplete
Tel2	TcChr11-S	119534	120751	1217	Tc00.1047053510171.10	ASP-2	II	incomplete
Tel2	TcChr11-S	37790	39736	1946	Tc00.1047053510307.210	ASP-2	II	incomplete
Tel2	TcChr11-S	112868	114439	1571	Tc00.1047053422843.10	ASP-2	II	incomplete
Tel2	TcChr11-S	57773	59968	2195	Tc00.1047053510307.250	ASP-2	II	incomplete
Tel2	TcChr11-S	47909	50074	2165	Tc00.1047053510307.230	TS-like GP82	II	complete	II
Tel2	TcChr11-S	52233	55385	3152	Tc00.1047053510307.240	CRP, putative	III	complete	VIII
Tel2	TcChr11-S	61843	65244	3401	Tc00.1047053510307.284	Tcc1J12.4	IV	incomplete
Tel3	TcChr19-S	607396	609450	2054	Tc00.1047053508283.40	ASP-1	II	incomplete
Tel3	TcChr19-S	648550	649158	608	Tc00.1047053510451.21	ASP-2	II	incomplete
Tel3	TcChr19-S	649259	650554	1295	Tc00.1047053508285.5	ASP-2	II	incomplete
Tel3	TcChr19-S	526289	528637	2348	Tc00.1047053506487.50	SA85.1	II	incomplete
Tel3	TcChr19-S	643902	646319	2417	Tc00.1047053510451.10	SA85.1	II	incomplete
Tel3	TcChr19-S	666635	669010	2375	Tc00.1047053508285.60	SA85.1	II	complete	II
Tel3	TcChr19-S	558551	560608	2057	Tc00.1047053510005.20	TS-like GP82	II	complete	II
Tel4	TcChr22-P	58671	60797	2126	Tc00.1047053506323.40	ASP-2	II	incomplete
Tel4	TcChr22-P	16115	18169	2054	Tc00.1047053503445.20	ASP-2	II	incomplete
Tel4	TcChr22-P	78807	80663	1856	Tc00.1047053505401.31	Neutral sphingomyelinase activated associated factor-like protein; GP85-like	II	incomplete
Tel5	TcChr25-P	60651	62927	2276	Tc00.1047053508963.40	ASP-2	II	incomplete
Tel5	TcChr25-P	65097	68231	3134	Tc00.1047053508963.30	CRP, putative	III	complete	VIII
Tel5	TcChr25-P	16740	19877	3137	Tc00.1047053508629.100	FL160-2	III	incomplete
Tel5	TcChr25-P	13166	14189	1023	Tc00.1047053510929.10	surface antigen PHGST#5 - Tc13	IV	incomplete
Tel5	TcChr25-P	51492	52943	1451	Tc00.1047053507203.5	c71 surface protein - sp1	IV	incomplete
Tel6	TcChr28-P	801998	804175	2177	Tc00.1047053507167.190	ASP-2	II	incomplete
Tel6	TcChr28-P	708220	710712	2492	Tc00.1047053509223.80	ASP-2	II	incomplete
Tel6	TcChr28-P	703286	705460	2174	Tc00.1047053507549.40	ASP-2	II	incomplete
Tel6	TcChr28-P	784723	786735	2012	Tc00.1047053507167.259	Tc85/16	II	incomplete
Tel6	TcChr28-P	833647	835809	2162	Tc00.1047053507167.80	TS-like GP82	II	complete	II
Tel6	TcChr28-P	822413	824374	1961	Tc00.1047053507167.140	CRP, putative	III	incomplete
Tel6	TcChr28-P	781378	782421	1043	Tc00.1047053507167.278	CRP, putative	III	incomplete
Tel6	TcChr28-P	760413	762911	2498	Tc00.1047053509295.30	CRP, putative	III	incomplete
Tel6	TcChr28-P	711560	714709	3149	Tc00.1047053509221.50	CRP, putative	III	incomplete
Tel6	TcChr28-P	698580	701522	2942	Tc00.1047053507549.20	CRP, putative	III	incomplete
Tel6	TcChr28-P	691713	694715	3002	Tc00.1047053510631.20	CRP, putative	III	incomplete
Tel6	TcChr28-P	670661	673825	3164	Tc00.1047053508399.40	CRP, putative	III	incomplete
Tel7	TcChr38-S	26358	28472	2114	Tc00.1047053511471.20	ASP-2	II	incomplete
Tel8	TcChr31-P	877512	879776	2264	Tc00.1047053504689.30	ASP-2	II	incomplete
Tel8	TcChr31-P	913312	914048	736	Tc00.1047053506159.5	GP85	II	incomplete
Tel8	TcChr31-P	914149	915393	1244	Tc00.1047053506157.40	GP85	II	incomplete
Tel9	TcChr35-S	1165567	1167843	2276	Tc00.1047053508607.70	ASP-2	II	incomplete
Tel9	TcChr35-S	1157084	1159648	2564	Tc00.1047053508607.50	TSA (GP85 de Manning)	II	complete	II
Tel10	TcChr13-P	6766	8796	2030	Tc00.1047053507015.30	ASP-2	II	incomplete
Tel11	TcChr35-P	1113876	1116077	2201	Tc00.1047053509163.30	ASP-2	II	incomplete
Tel12	TcChr6-S	379704	382010	2306	Tc00.1047053504049.30	ASP-2	II	incomplete
Tel12	TcChr6-S	367785	369971	2186	Tc00.1047053506129.30	GP90	II	complete	II
Tel12	TcChr6-S	361318	365808	4490	Tc00.1047053506129.50	surface antigen PHGST#5 - Tc13	IV	complete	IV
Tel13	TcChr26-P	752403	754574	2171	Tc00.1047053509875.120	ASP-2	II	complete	II
Tel13	TcChr26-P	761027	763294	2267	Tc00.1047053509875.80	TS-like GP82	II	complete	II
Tel13	TcChr26-P	774085	776853	2768	Tc00.1047053509875.30	surface antigen PHGST#5 - Tc13	IV	incomplete
Tel13	TcChr26-P	732447	733682	1235	Tc00.1047053509875.165	c71 surface protein - sp1	IV	incomplete
Tel14	TcChr33-S	36444	38738	2294	Tc00.1047053511585.310	ASP-2	II	incomplete
Tel14	TcChr33-S	50910	53099	2189	Tc00.1047053511585.230	GP90	II	complete	II
Tel15	TcChr34-S	52601	53359	758	Tc00.1047053507875.40	ASP-1	II	incomplete
Tel15	TcChr34-S	10912	12933	2021	Tc00.1047053507875.200	ASP-2	II	incomplete
Tel15	TcChr34-S	23642	25891	2249	Tc00.1047053507875.130	ASP-2	II	incomplete
Tel15	TcChr34-S	2307	4679	2372	Tc00.1047053507875.220	TS-like GP82	II	complete	II
Tel15	TcChr34-S	43491	46094	2603	Tc00.1047053507875.70	Sialidase homolog P85.1 (TESA)	III	complete	VII
Tel16	TcChr35-P	26398	28332	1934	Tc00.1047053511019.26	ASP-2	II	incomplete
Tel16	TcChr35-P	2545	5115	2570	Tc00.1047053506723.20	CRP, putative	III	incomplete
Tel16	TcChr35-P	30504	33620	3116	Tc00.1047053508521.20	CRP, putative	III	complete	VIII
Tel17	TcChr37-S	79735	82050	2315	Tc00.1047053507611.260	TS-M1 trans-sialidase homolog protein (TS-Epi 92%)	I	incomplete
Tel17	TcChr37-S	16912	19107	2195	Tc00.1047053507611.70	ASP-2	II	incomplete
Tel17	TcChr37-S	72780	74951	2171	Tc00.1047053507611.230	ASP-2	II	incomplete
Tel17	TcChr37-S	49749	52112	2363	Tc00.1047053507611.170	GP90	II	complete	II
Tel18	TcChr40-P	69566	71686	2120	Tc00.1047053511301.160	ASP-2	II	complete	II
Tel18	TcChr40-P	17801	20107	2306	Tc00.1047053506331.90	ASP-2	II	complete	II
Tel18	TcChr40-P	24993	27218	2225	Tc00.1047053506331.120	GP90	II	incomplete
Tel18	TcChr40-P	29589	31835	2246	Tc00.1047053506331.130	Tc85/16	II	complete	II
Tel18	TcChr40-P	8075	11203	3128	Tc00.1047053506331.50	CRP, putative	III	incomplete
Tel18	TcChr40-P	58526	61426	2900	Tc00.1047053511301.180	FL160-2	III	incomplete
Tel18	TcChr40-P	55166	57661	2495	Tc00.1047053506331.200	Sialidase homolog P85.1 (TESA)	III	incomplete
Tel19	TcChr17-S	644706	646569	1863	Tc00.1047053510049.10	Tc85-11	II	incomplete
Tel19	TcChr17-S	619942	622842	2900	Tc00.1047053507975.50	FL160-3	III	incomplete
Tel20	TcChr23-S	596190	598394	2204	Tc00.1047053509735.100	ASP-2	II	incomplete
Tel20	TcChr23-S	616708	619020	2312	Tc00.1047053509735.60	ASP-2	II	incomplete
Tel20	TcChr23-S	579763	580782	1019	Tc00.1047053509737.9	GP85 - sialidase homolog	II	incomplete
Tel20	TcChr23-S	572120	574603	2483	Tc00.1047053509739.10	SA85.1	II	complete	II
Tel20	TcChr23-S	586300	588507	2207	Tc00.1047053509735.140	TS-like GP82 Vanessa	II	incomplete
Tel20	TcChr23-S	567197	568402	1205	Tc00.1047053429185.31	CRP	III	incomplete
Tel20	TcChr23-S	550361	552643	2282	Tc00.1047053509847.50	CRP, putative	III	incomplete
Tel20	TcChr23-S	565339	566922	1583	Tc00.1047053429185.20	FL160-4	III	incomplete
Tel21	TcChr25-S	694632	697013	2381	Tc00.1047053508559.80	ASP-2	II	incomplete
Tel21	TcChr25-S	665952	666404	452	Tc00.1047053503713.50	CRP, putative	III	incomplete
Tel21	TcChr25-S	670263	672501	2238	Tc00.1047053508559.20	Sialidase homolog P85.2 (TESA)	III	incomplete
Tel22	TcChr36-P	1157023	1157244	221	Tc00.1047053506191.58	ASP-2	II	incomplete
Tel23	TcChr39-P	1832923	1835184	2261	Tc00.1047053506241.30	GP85	II	complete	II
Tel24	TcChr11-P	506185	508320	2135	Tc00.1047053506443.130	ASP-2	II	incomplete
Tel24	TcChr11-P	495627	498395	2768	Tc00.1047053506443.100	Tcc1J12.1	IV	incomplete
Tel25	TcChr22-S	679628	682195	2567	Tc00.1047053506345.90	SA85.1	II	complete	II
Tel25	TcChr22-S	690150	692573	2423	Tc00.1047053506345.40	Tc85-11	II	complete	II
Tel26	TcChr27-P	841178	843337	2159	Tc00.1047053508173.30	ASP-2	II	incomplete
Tel27	TcChr36-S	1155433	1157625	2192	Tc00.1047053507881.90	85KDa surface glycoprotein	II	incomplete
Tel27	TcChr36-S	1176085	1178466	2381	Tc00.1047053507879.10	TS-like GP82	II	complete	II
Tel27	TcChr36-S	1152622	1154094	1472	Tc00.1047053507881.110	c71 surface protein - sp1	IV	incomplete
Tel29	TcChr13-S	18309	20468	2159	Tc00.1047053510165.90	ASP-2	II	incomplete
Tel 30	TcChr39-S	1842968	1845106	2138	Tc00.1047053510769.202	ASP-2	II	incomplete
Tel30	TcChr39-S	1833030	1835456	2426	Tc00.1047053510769.170	SA85.1	II	incomplete
Tel32	TcChr20-S	3197	6322	3125	Tc00.1047053506341.50	CRP, putative	III	complete	VIII
Tel33	Tcruzi_8424	38169	40214	2045	Tc00.1047053510543.200	ASP-2	II	incomplete
Tel33	Tcruzi_8424	17227	19404	2177	Tc00.1047053510543.70	TS-like GP82	II	complete	II
Tel33	Tcruzi_8424	5834	8362	2528	Tc00.1047053510543.30	CRP, putative	III	incomplete
Tel34	TcChr25-S	21753	23240	1487	Tc00.1047053507229.25	c71 surface protein - sp1	IV	incomplete
Tel35	TcChr35-S	6340	8253	1913	Tc00.1047053507555.70	Tc85-11	II	incomplete
Tel35	TcChr35-S	10473	13604	3131	Tc00.1047053507555.50	CRP, putative	III	complete	VIII
Tel41	Tcruzi_7734	5838	6479	641	Tc00.1047053508449.31	TS-like GP82	II	incomplete
Tel42	TcChr21-P	26149	27924	1775	Tc00.1047053416041.14	ASP-3	II	incomplete
Tel42	TcChr21-P	2230	4593	2363	Tc00.1047053398477.10	Tc85/16	II	complete	II
Tel43	TcChr34-P	2433	5564	3131	Tc00.1047053506083.20	CRP, putative	III	incomplete
Tel46	TcChr19-P	550654	552888	2234	Tc00.1047053511391.60	Tc85-11	II	incomplete
Tel47	TcChr21-S	42840	45278	2438	Tc00.1047053507479.20	SA85.1	II	complete	II
Tel47	TcChr21-S	6842	7840	998	Tc00.1047053507445.30	CRP, putative	III	incomplete
Tel47	TcChr21-S	5257	6579	1322	Tc00.1047053507445.20	Sialidase homolog P85.1 (TESA)	III	incomplete
Tel47	TcChr21-S	61846	64692	2846	Tc00.1047053507479.70	Tcc1J12.1	IV	complete	IV
Tel49	TcChr31-P	1304	1579	275	Tc00.1047053448329.10	amastigote cytoplasmic antigen - GP90 (69%)	II	incomplete
Tel49	TcChr31-P	69650	71776	2126	Tc00.1047053509915.55	ASP-2	II	incomplete
Tel49	TcChr31-P	27054	29564	2510	Tc00.1047053505267.60	Neutral sphingomyelinase activated associated factor-like protein; ASP-4	II	incomplete
Tel49	TcChr31-P	16113	16562	449	Tc00.1047053505267.10	SA85.1	II	incomplete
Tel49	TcChr31-P	16673	18493	1820	Tc00.1047053505267.20	SA85.1	II	incomplete
Tel49	TcChr31-P	73994	76342	2348	Tc00.1047053509915.50	Tc85-11	II	incomplete
Tel49	TcChr31-P	1680	3637	1957	Tc00.1047053509417.9	Tc85-11	II	incomplete
Tel49	TcChr31-P	47690	48145	455	Tc00.1047053410199.30	CRP, putative	III	incomplete
Tel49	TcChr31-P	96035	96937	902	Tc00.1047053509915.10	CRP, putative	III	incomplete
1: Agroupment of all TS genes accordding Frasch et al., 2000 (2)
2: Classification of complete TS copies according Freitas et al., 2011 (11)
