# Supplementary material for: Anatomy and evolution of telomeric and subtelomeric regions in the human protozoan parasite Trypanosoma cruzi
Source: BMC Genomics. 2012 Jun 8;13:229. doi: 10.1186/1471-2164-13-229 (PMC3418195; doi:10.1186/1471-2164-13-229)
Supplement: Additional file 8 — Evidence for translation of subtelomeric genes. A complete list of genes identified by mass spectrometry-based evidence of gene expression of TriTrypDB, including locus_id, locus size, chromosome-sized scaffolds (TcChr) location, genomic location, gene annotation and life cycle stage in which the peptide was isolated. [file 1471-2164-13-229-S8.xls]

## Sheet: Plan2
Telomeric assemble	chromossome/ contig	start	end	locus size (bp)	locus_id	annotation	Life cycle stage
Tel 1	TcChr9-P	43140	53597	10457	Tc00.1047053505997.174	dispersed gene family protein 1 (DGF-1), putative	Epimastigote (reservosomes)
Tel 1	TcChr9-P	12280	14595	2315	Tc00.1047053505997.60	retrotransposon hot spot (RHS) protein, putative	Metacyclic; Epimastigote
Tel 1	TcChr9-P	25282	28068	2786	Tc00.1047053505997.100	retrotransposon hot spot protein (RHS, pseudogene), putative	Metacyclic; Amastigote
Tel 2	TcChr11-S	47909	50074	2165	Tc00.1047053510307.230	TS-like GP82, putative	Metacyclic
Tel 2	TcChr11-S	115973	117865	1892	Tc00.1047053509349.20	retrotransposon hot spot (RHS) protein, putative	Metacyclic; Epimastigote
Tel 3	TcChr19-S	531839	536745	4906	Tc00.1047053506487.24	dispersed gene family protein 1 (DGF-1), putative	Epimastigote (reservosomes)
Tel 3	TcChr19-S	628055	638425	10370	Tc00.1047053510449.10	dispersed gene family protein 1 (DGF-1), putative	Epimastigote (reservosomes)
Tel 3	TcChr19-S	613507	621561	8054	Tc00.1047053508283.69	dispersed gene family protein 1 (DGF-1), putative	Epimastigote (reservosomes)
Tel 3	TcChr19-S	589443	599807	10364	Tc00.1047053508283.10	dispersed gene family protein 1 (DGF-1), putative	Epimastigote (reservosomes)
Tel 3	TcChr19-S	653962	655728	1766	Tc00.1047053508285.10	retrotransposon hot spot (RHS) protein, putative	Metacyclic; Epimastigote
Tel 3	TcChr19-S	666635	669010	2375	Tc00.1047053508285.60	SA85.1, putative	Trypomastigote
Tel 3	TcChr19-S	558551	560608	2057	Tc00.1047053510005.20	TS-like GP82, putative	Metacyclic; Trypomastigote
Tel 3	TcChr19-S	550602	553364	2762	Tc00.1047053510005.41	retrotransposon hot spot (RHS) protein, putative	Metacyclic; Epimastigote
Tel 6	TcChr28-P	747923	750304	2381	Tc00.1047053509295.80	retrotransposon hot spot (RHS) protein, putative	Metacyclic
Tel 6	TcChr28-P	837994	840765	2771	Tc00.1047053507167.70	retrotransposon hot spot (RHS) protein, putative	Epimastigote
Tel 6	TcChr28-P	727477	729858	2381	Tc00.1047053509223.20	retrotransposon hot spot, RHS protein, putative;	Metacyclic
Tel 6	TcChr28-P	833647	835809	2162	Tc00.1047053507167.80	TS-like GP82, putative	Metacyclic; Trypomastigote
Tel 9	TcChr35-S	1137248	1147531	10283	Tc00.1047053508607.30	dispersed gene family protein 1 (DGF-1), putative	Epimastigote (reservosomes)
Tel 9	TcChr35-S	1183688	1185502	1814	Tc00.1047053506047.20	retrotransposon hot spot (RHS) protein, putative	Metacyclic
Tel 10	TcChr13-P	1626	4613	2987	Tc00.1047053507015.10	retrotransposon hot spot (RHS) protein, putative	Metacyclic; Epimastigote; Amastigote; Trypomastigote
Tel 11	TcChr35-P	1138639	1140600	1961	Tc00.1047053509163.110	retrotransposon hot spot (RHS) protein, putative	Metacyclic
Tel 12	TcChr6-S	373273	375450	2177	Tc00.1047053506129.10	dispersed gene family protein 1 (DGF-1, pseudogene), putative	Epimastigote (reservosomes)
Tel 12	TcChr6-S	367785	369971	2186	Tc00.1047053506129.30	GP90, putative	Metacyclic; Trypomastigote
Tel 13	TcChr26-P	761027	763294	2267	Tc00.1047053509875.80	TS-like GP82, putative	Trypomastigote
Tel 14	TcChr33-S	31331	33262	1931	Tc00.1047053511585.320	retrotransposon hot spot (RHS) protein, putative	Metacyclic; Epimastigote
Tel 15	TcChr34-S	2307	4679	2372	Tc00.1047053507875.220	TS-like GP82, putative	Trypomastigote
Tel 16	TcChr35-P	44743	46653	1910	Tc00.1047053511019.74	retrotransposon hot spot protein (RHS, pprotein), putative	Metacyclic; Amastigote
Tel 16	TcChr35-P	20869	23148	2279	Tc00.1047053511019.13	retrotransposon hot spot protein (RHS, pseudogene), putative	Metacyclic; Epimastigote; Amastigote
Tel 17	TcChr37-S	60752	71128	10376	Tc00.1047053507611.199	dispersed gene family protein 1 (DGF-1), putative	Epimastigote (reservosomes)
Tel 17	TcChr37-S	49749	52112	2363	Tc00.1047053507611.170	GP90, putative	Trypomastigote; Metacyclic (surface)
Tel 17	TcChr37-S	22921	25602	2681	Tc00.1047053507611.110	retrotransposon hot spot (RHS) protein, putative	Metacyclic; Epimastigote
Tel 18	TcChr40-P	17801	20107	2306	Tc00.1047053506331.90	ASP-2, putative	Metacyclic; Trypomastigote
Tel 18	TcChr40-P	69566	71686	2120	Tc00.1047053511301.160	ASP-2, putative	Amastigote
Tel 18	TcChr40-P	29589	31835	2246	Tc00.1047053506331.130	Tc85/16, putative	Trypomastigote
Tel 18	TcChr40-P	65139	67475	2336	Tc00.1047053511301.170	retrotransposon hot spot (RHS) protein, putative	Metacyclic; Epimastigote
Tel 19	TcChr17-S	644706	646569	1863	Tc00.1047053510049.10	Tc85-11, putative	Trypomastigote
Tel 20	TcChr23-S	591674	594892	3218	Tc00.1047053509735.120	retrotransposon hot spot (RHS) protein, putative	Metacyclic; Amastigote
Tel 20	TcChr23-S	572120	574603	2483	Tc00.1047053509739.10	SA85.1, putative	Trypomastigote
Tel 21	TcChr25-S	700188	702008	1820	Tc00.1047053508559.90	retrotransposon hot spot (RHS) protein, putative	Metacyclic; Epimastigote
Tel 22	TcChr36-P	1158920	1169344	10424	Tc00.1047053506191.39	dispersed gene family protein 1 (DGF-1), putative	Epimastigote (reservosomes)
Tel 23	TcChr39-P	1838054	1848415	10361	Tc00.1047053506241.19	dispersed gene family protein 1 (DGF-1), putative	Epimastigote (reservosomes)
Tel 25	TcChr22-S	679628	682195	2567	Tc00.1047053506345.90	SA85.1, putative	Trypomastigote
Tel 25	TcChr22-S	690150	692573	2423	Tc00.1047053506345.40	Tc85-11, putative	Trypomastigote
Tel 26	TcChr27-P	845501	847195	1694	Tc00.1047053508173.20	retrotransposon hot spot protein (RHS, pseudogene), putative	Metacyclic
Tel 27	TcChr36-S	1168945	1171911	2966	Tc00.1047053507881.20	retrotransposon hot spot (RHS) protein, putative	Metacyclic; Epimastigote; Amastigote; Epimastigote (reservosomes)
Tel 27	TcChr36-S	1176085	1178466	2381	Tc00.1047053507879.10	TS-like GP82, putative	Trypomastigote; Metacyclic (surface)
Tel 28	TcChr15-P	5578	8397	2819	Tc00.1047053459199.10	retrotransposon hot spot (RHS) protein, putative	Metacyclic; Epimastigote; Amastigote
Tel 29	TcChr13-S	12986	16147	3161	Tc00.1047053510165.110	retrotransposon hot spot (RHS) protein, putative	Metacyclic; Amastigote
Tel 30	TcChr39-S	1847980	1852491	4511	Tc00.1047053508473.10	retrotransposon hot spot (RHS) protein, putative	Metacyclic; Amastigote
Tel 33	Tcruzi_8424	21590	24358	2768	Tc00.1047053510543.90	retrotransposon hot spot (RHS) protein, putative	Metacyclic; Epimastigote
Tel 33	Tcruzi_8424	17227	19404	2177	Tc00.1047053510543.70	TS-like GP82, putative	Metacyclic; Trypomastigote
Tel 35	TcChr35-S	1460	4216	2756	Tc00.1047053507555.80	retrotransposon hot spot (RHS) protein, putative	Metacyclic; Epimastigote; Amastigote
Tel 4	TcChr22-P	12766	13820	1054	Tc00.1047053503445.9	retrotransposon hot spot (RHS) protein, putative	Metacyclic; Amastigote
Tel 4	TcChr22-P	62292	65081	2789	Tc00.1047053506323.30	retrotransposon hot spot (RHS) protein, putative	Metacyclic; Epimastigote; Amastigote
Tel 45	TcChr40-S	1133828	1137976	4148	Tc00.1047053507625.10	retrotransposon hot spot (RHS) protein, putative	Metacyclic; Amastigote
Tel 47	TcChr21-S	101	2641	2540	Tc00.1047053507445.9	dispersed gene family protein 1 (DGF-1), putative	Epimastigote (reservosomes)
Tel 47	TcChr21-S	42840	45278	2438	Tc00.1047053507479.20	SA85.1, putative	Trypomastigote
Tel 47	TcChr21-S	74987	77950	2963	Tc00.1047053463155.20	retrotransposon hot spot (RHS) protein, putative	Metacyclic; Amastigote
Tel 48	TcChr27-S	4547	6529	1982	Tc00.1047053508039.30	retrotransposon hot spot (RHS) protein, putative	Metacyclic; Epimastigote; Amastigote
Tel 49	TcChr31-P	64469	66235	1766	Tc00.1047053509915.60	retrotransposon hot spot (RHS) protein, putative	Epimastigote
Tel 49	TcChr31-P	54619	56433	1814	Tc00.1047053509917.19	retrotransposon hot spot (RHS) protein, putative	Metacyclic; Epimastigote; Amastigote; Epimastigote (reservosomes)
